# Supplementary material for: Thermodynamic System Drift in Protein Evolution
Source: PLoS Biol. 2014 Nov 11;12(11):e1001994. doi: 10.1371/journal.pbio.1001994 (PMC4227636; doi:10.1371/journal.pbio.1001994)
Supplement: Dataset S2 — Numerical data underlying main text and supplemental figures. (XLSX) [file pbio.1001994.s016.xlsx]

## Sheet: FIGURE 2B
FIGURE 2B
	CD signal (MRE)
wavlength (nm)	ttRNH	ecRNH	Anc1	Anc2	Anc3	AncA	AncB	AncC	AncD
260	-0.076915	0.031308	0.061873	-0.01743	0.036398	0.03231	-0.085537	-0.096428	-0.066263
259	-0.11041	0.04259	0.00084373	-0.034861	0.0083354	-0.047201	-0.10957	-0.1004	-0.067396
258	-0.084295	0.095334	0.013218	-0.050042	-0.010558	-0.065182	-0.049205	-0.1004	-0.12658
257	-0.1351	-0.011282	0.0053436	-0.022491	-0.0094468	-0.046358	-0.11729	-0.13301	-0.087218
256	-0.094229	0.064026	0.036561	0.0011245	-0.0083354	-0.11042	-0.10613	-0.14124	-0.1464
255	-0.087701	0.0031026	0.025031	-0.075625	-0.022783	-0.041863	-0.11043	-0.14237	-0.15433
254	-0.077767	0.014667	-0.040499	-0.035704	-0.022228	-0.10789	-0.1376	-0.13528	-0.16141
253	-0.10189	-0.0062052	-0.034593	-0.098959	-0.06196	-0.13711	-0.077527	-0.15514	-0.1413
252	-0.067266	0.02341	0.008156	-0.025864	0.052513	-0.084006	-0.078957	-0.036586	-0.079572
251	-0.1175	-0.018333	-0.069186	-0.062412	-0.049735	-0.14975	-0.16077	-0.15287	-0.19341
250	-0.19527	-0.050205	-0.074529	-0.13185	-0.073074	-0.17419	-0.22257	-0.20562	-0.18633
249	-0.2211	-0.056693	-0.10406	-0.13157	-0.10253	-0.18094	-0.19053	-0.23653	-0.20615
248	-0.23841	-0.058667	-0.072842	-0.17318	-0.093357	-0.23348	-0.21227	-0.29042	-0.22088
247	-0.30227	-0.066564	-0.14062	-0.16699	-0.15282	-0.28489	-0.21427	-0.39223	-0.30753
246	-0.42431	-0.1949	-0.27618	-0.2623	-0.25173	-0.39587	-0.35044	-0.52043	-0.3602
245	-0.49754	-0.24313	-0.23934	-0.35676	-0.32953	-0.43548	-0.40423	-0.57573	-0.48112
244	-0.61419	-0.27049	-0.2804	-0.42254	-0.43844	-0.58439	-0.50693	-0.75554	-0.53662
243	-0.77313	-0.39967	-0.44267	-0.54118	-0.50263	-0.65294	-0.65683	-0.94187	-0.68245
242	-0.96953	-0.54493	-0.54364	-0.72814	-0.686	-0.94149	-0.75753	-1.1778	-0.87501
241	-1.2539	-0.66818	-0.73348	-0.93112	-0.85216	-1.105	-0.9635	-1.4405	-1.0005
240	-1.6115	-0.9068	-0.98941	-1.1735	-1.1206	-1.3997	-1.2379	-1.8443	-1.336
239	-1.7838	-0.97618	-1.1565	-1.3388	-1.2498	-1.5717	-1.3531	-2.1398	-1.4819
238	-2.1653	-1.3039	-1.3463	-1.7273	-1.5985	-1.9909	-1.6672	-2.6322	-1.7999
237	-2.6126	-1.489	-1.6084	-2.0225	-1.7782	-2.3044	-1.8912	-3.0344	-2.0508
236	-2.9404	-1.7451	-1.8289	-2.3326	-1.9955	-2.6854	-2.2314	-3.464	-2.3668
235	-3.4575	-2.0353	-2.1689	-2.747	-2.3145	-3.1866	-2.5535	-4.0168	-2.7788
234	-3.7873	-2.2773	-2.4536	-3.0306	-2.5179	-3.6364	-2.9692	-4.4056	-3.0968
233	-4.3124	-2.4948	-2.7151	-3.3542	-2.756	-4.0803	-3.4203	-4.9346	-3.4981
232	-4.9212	-2.8265	-3.0354	-3.7725	-3.0271	-4.9808	-4.3046	-5.5818	-4.0321
231	-5.6838	-3.1522	-3.5119	-4.429	-3.5137	-5.8799	-5.2681	-6.478	-4.7027
230	-6.5109	-3.8119	-4.0606	-5.2201	-4.2149	-6.8458	-6.2559	-7.2891	-5.2923
229	-7.6092	-4.4683	-4.7251	-6.2488	-5.2571	-7.9514	-7.3373	-8.3166	-6.2661
228	-8.6954	-5.3723	-5.4713	-7.434	-6.4947	-8.7805	-8.4063	-9.2764	-7.1978
227	-9.793	-6.0988	-6.2174	-8.5423	-7.6188	-9.5961	-9.4168	-10.257	-7.9521
226	-10.73	-6.8237	-6.8859	-9.5111	-8.5849	-10.317	-10.17	-11.012	-8.8436
225	-11.438	-7.4865	-7.5412	-10.327	-9.6188	-10.795	-10.982	-11.781	-9.5
224	-12.203	-8.1911	-8.0275	-11.27	-10.577	-11.357	-11.561	-12.24	-10.176
223	-12.998	-8.7075	-8.4921	-12.045	-11.497	-11.902	-12.066	-12.794	-10.707
222	-13.535	-9.3108	-8.7961	-12.337	-12.017	-12.262	-12.42	-13.182	-11.257
221	-13.989	-9.6149	-9.1969	-12.866	-12.666	-12.437	-12.877	-13.606	-11.681
220	-14.376	-10.158	-9.3895	-13.247	-13.052	-12.553	-13.116	-13.853	-11.91
219	-14.305	-10.287	-9.4399	-13.104	-13.075	-12.668	-12.978	-13.864	-11.844
218	-14.555	-10.584	-9.7211	-13.146	-13.211	-12.65	-13.276	-13.926	-12.077
217	-14.737	-10.77	-9.7374	-13.171	-13.237	-12.835	-13.33	-13.871	-12.177
216	-14.559	-10.914	-9.6885	-13.004	-13.29	-12.821	-13.142	-14.105	-12.158
215	-14.429	-10.84	-9.7284	-13.046	-13.169	-12.735	-13.134	-13.965	-12.056
214	-14.309	-10.721	-9.7	-13.069	-12.973	-12.679	-13.059	-13.573	-11.903
213	-14.278	-10.929	-9.7689	-12.818	-12.843	-12.871	-12.999	-13.567	-11.735
212	-13.861	-10.761	-10.109	-12.767	-12.91	-12.689	-12.967	-13.336	-11.591
211	-13.937	-11.041	-10.107	-12.854	-12.89	-12.651	-12.94	-13.048	-11.202
210	-13.453	-11.014	-10.27	-12.989	-12.546	-12.836	-12.669	-12.98	-10.953
209	-12.696	-10.926	-10.554	-12.835	-12.401	-12.751	-12.665	-12.444	-10.717
208	-11.849	-10.36	-10.39	-12.274	-11.967	-12.38	-12.229	-11.963	-9.7393
207	-10.472	-9.6944	-10.168	-11.337	-11.161	-11.058	-11.662	-10.658	-8.6909
206	-7.941	-8.2464	-9.1406	-10.172	-9.4396	-10.007	-10.263	-8.7347	-6.9092
205	-6.2083	-6.633	-7.9606	-8.5049	-7.1899	-8.6254	-8.2659	-6.4471	-4.7755
204	-3.743	-5.0753	-6.63	-6.1254	-5.1252	-6.4078	-6.6782	-3.9717	-3.0427
203	-1.3612	-2.4643	-4.8779	-3.9958	-2.5676	-3.5148	-4.5775	-1.31	-1.3207
202	1.4918	0.086872	-3.1024	-0.68316	0.11697	-0.80045	-1.6753	1.5216	2.0315
201	4.9007	2.4008	-1.0167	3.0407	2.7304	2.5668	0.97437	4.0471	3.3888

## Sheet: FIGURE 3AB
FIGURSs 3A and 3B
	evolutionary distance (substitutions/site)	Tm (Celsius)	SD		dG (kcal/mol)	SD
ttRNH	0.7548	88.47	-		12.804	-
Anc3	0.4997	83.285	0.79903		13.316	1.2366
Anc2	0.1203	76.55	0.18385		10.643	0.32906
Anc1	0	76.783	0.27227		10.91	1.093
AncA	0.1205	69.74	0.21213		9.8647	0.2267
AncC	0.7338	67.82	0.084853		9.185	0.30731
AncD	0.8809	67.673	0.31149		9.4308	0.054242
ecRNH	0.9703	68.018	0.47675		9.0255	0.30525

## Sheet: FIGURE 4ABC
FIGURE 4A (theoretical data)						FIGURE 4B (generated from curve fit parameters)										FIGURE 4C
	dG						dG (kcal/mol)										evolutionary distance (substitutions/site)	dCp (kcal/mol*K)	SD
Temperature	reference	method I	method II	method III		Temperature (Kelvin)	ttRNH	Anc3	Anc2	Anc1	AncA	AncC	AncD	ecRNH		ttRNH	0.7548	1.91	0.30795
100	-234.68	-224.35	-76.959	-267.72		270	10.147	10.489	7.8058	8.7921	6.6057	7.905	7.8816	5.7656		Anc3	0.4997	2.2916	0.29632
110	-206.38	-196.12	-66.739	-237.83		271.01	10.327	10.703	8.047	8.9843	6.8486	8.0569	8.0322	6.016		Anc2	0.1203	2.5346	0.19855
120	-180.55	-170.35	-57.429	-210.4		272.02	10.499	10.909	8.2786	9.1679	7.0815	8.2008	8.1747	6.2555		Anc1	0	2.2787	0.19135
130	-156.96	-146.83	-48.954	-185.22		273.03	10.664	11.106	8.5007	9.3429	7.3044	8.3367	8.3092	6.4841		AncA	0.1205	2.6666	0.24199
140	-135.46	-125.39	-41.249	-162.12		274.04	10.822	11.294	8.7134	9.5095	7.5173	8.4646	8.4356	6.7019		AncC	0.7338	2.1391	0.15086
150	-115.88	-105.88	-34.258	-140.95		275.05	10.972	11.474	8.9166	9.6675	7.7203	8.5845	8.5541	6.9089		AncD	0.8809	2.1428	0.39812
160	-98.107	-88.174	-27.935	-121.58		276.06	11.116	11.645	9.1104	9.8171	7.9134	8.6965	8.6647	7.1053		ecRNH	0.9703	2.8919	0.31249
170	-82.021	-72.156	-22.237	-103.9		277.07	11.252	11.808	9.2948	9.9583	8.0966	8.8006	8.7673	7.2909
180	-67.525	-57.726	-17.128	-87.809		278.08	11.382	11.962	9.4699	10.091	8.27	8.8968	8.862	7.4659
190	-54.53	-44.797	-12.574	-73.218		279.09	11.504	12.108	9.6358	10.216	8.4337	8.9852	8.9489	7.6303
200	-42.956	-33.29	-8.5472	-60.049		280.1	11.619	12.245	9.7923	10.332	8.5876	9.0657	9.0279	7.7841
210	-32.733	-23.134	-5.0205	-48.231		281.11	11.728	12.375	9.9396	10.439	8.7317	9.1385	9.0991	7.9273
220	-23.796	-14.264	-1.9701	-37.699		282.12	11.829	12.496	10.078	10.539	8.8662	9.2034	9.1626	8.0601
230	-16.087	-6.6211	0.62552	-28.394		283.13	11.924	12.608	10.207	10.63	8.9911	9.2607	9.2183	8.1824
240	-9.5517	-0.1528	2.7862	-20.264		284.14	12.012	12.713	10.326	10.713	9.1063	9.3102	9.2662	8.2943
250	-4.142	5.1902	4.5302	-13.259		285.15	12.093	12.809	10.437	10.788	9.212	9.3521	9.3065	8.3958
260	0.18739	9.4528	5.874	-7.3339		286.16	12.167	12.897	10.539	10.855	9.3081	9.3863	9.3391	8.487
270	3.4781	12.677	6.8331	-2.4479		287.17	12.234	12.976	10.631	10.914	9.3947	9.4128	9.3641	8.5678
280	5.7685	14.9	7.4217	1.4379		288.18	12.294	13.048	10.715	10.964	9.4719	9.4318	9.3815	8.6384
290	7.0944	16.16	7.6532	4.3592		289.19	12.348	13.111	10.79	11.006	9.5396	9.4432	9.3912	8.6987
300	7.4892	16.488	7.5397	6.3492		290.2	12.394	13.167	10.855	11.041	9.5979	9.4471	9.3934	8.7489
310	6.9837	15.916	7.0929	7.4391		291.21	12.435	13.214	10.912	11.067	9.6468	9.4434	9.3881	8.7888
320	5.6071	14.472	6.3234	7.6579		292.22	12.468	13.254	10.96	11.086	9.6864	9.4322	9.3753	8.8187
330	3.3867	12.185	5.2413	7.0328		293.23	12.495	13.285	10.999	11.096	9.7166	9.4136	9.355	8.8384
340	0.34794	9.0797	3.8562	5.5894		294.24	12.515	13.308	11.029	11.099	9.7376	9.3875	9.3272	8.8481
350	-3.485	5.18	2.1769	3.3517		295.25	12.528	13.324	11.051	11.093	9.7493	9.354	9.292	8.8477
360	-8.0896	0.50872	0.21191	0.34252		296.26	12.535	13.331	11.063	11.08	9.7519	9.3132	9.2494	8.8374
370	-13.444	-4.9126	-2.0309	-3.4168		297.27	12.535	13.331	11.067	11.059	9.7452	9.2649	9.1994	8.8171
380	-19.529	-11.064	-4.5441	-7.9059		298.28	12.529	13.322	11.063	11.03	9.7294	9.2093	9.1421	8.7868
390	-26.324	-17.926	-7.3204	-13.106		299.29	12.516	13.306	11.049	10.993	9.7045	9.1464	9.0774	8.7467
400	-33.811	-25.48	-10.353	-18.998		300.3	12.497	13.282	11.027	10.949	9.6705	9.0762	9.0055	8.6967
410	-41.974	-33.709	-13.636	-25.565		301.31	12.471	13.251	10.996	10.897	9.6274	8.9987	8.9262	8.6369
420	-50.795	-42.597	-17.163	-32.791		302.32	12.438	13.211	10.957	10.837	9.5753	8.914	8.8397	8.5673
430	-60.259	-52.127	-20.928	-40.659		303.33	12.4	13.164	10.909	10.769	9.5141	8.8221	8.746	8.4879
440	-70.351	-62.286	-24.925	-49.156		304.34	12.354	13.109	10.853	10.694	9.4441	8.723	8.645	8.3988
450	-81.056	-73.059	-29.15	-58.266		305.35	12.303	13.047	10.788	10.611	9.365	8.6167	8.5369	8.3001
460	-92.362	-84.431	-33.597	-67.977		306.36	12.245	12.976	10.715	10.52	9.2771	8.5032	8.4216	8.1916
470	-104.25	-96.39	-38.261	-78.274		307.37	12.18	12.898	10.633	10.422	9.1803	8.3826	8.2992	8.0735
480	-116.72	-108.92	-43.138	-89.146		308.38	12.109	12.813	10.543	10.317	9.0746	8.255	8.1696	7.9459
490	-129.75	-122.02	-48.224	-100.58		309.39	12.032	12.72	10.444	10.203	8.9602	8.1202	8.033	7.8086
500	-143.33	-135.67	-53.513	-112.57		310.4	11.949	12.619	10.338	10.083	8.8369	7.9784	7.8893	7.6618
						311.41	11.859	12.511	10.222	9.9543	8.7048	7.8296	7.7386	7.5055
						312.42	11.763	12.395	10.099	9.8186	8.564	7.6737	7.5808	7.3398
						313.43	11.661	12.272	9.9669	9.6754	8.4146	7.5109	7.4161	7.1646
						314.44	11.552	12.142	9.8269	9.5249	8.2564	7.3411	7.2443	6.9799
						315.45	11.438	12.004	9.6786	9.3669	8.0896	7.1644	7.0656	6.7859
						316.46	11.317	11.858	9.5221	9.2016	7.9141	6.9807	6.88	6.5826
						317.47	11.19	11.705	9.3574	9.0289	7.7301	6.7902	6.6875	6.3699
						318.48	11.057	11.545	9.1846	8.8489	7.5375	6.5927	6.4881	6.1479
						319.49	10.917	11.378	9.0037	8.6616	7.3363	6.3885	6.2818	5.9167
						320.51	10.772	11.203	8.8147	8.467	7.1266	6.1774	6.0687	5.6762
						321.52	10.62	11.021	8.6176	8.2652	6.9085	5.9594	5.8487	5.4265
						322.53	10.463	10.831	8.4125	8.0561	6.6818	5.7347	5.622	5.1677
						323.54	10.299	10.634	8.1993	7.8399	6.4468	5.5033	5.3885	4.8996
						324.55	10.13	10.43	7.9782	7.6164	6.2033	5.265	5.1482	4.6225
						325.56	9.9539	10.219	7.7491	7.3858	5.9515	5.0201	4.9012	4.3363
						326.57	9.7722	10.001	7.512	7.148	5.6913	4.7684	4.6475	4.041
						327.58	9.5846	9.7756	7.2671	6.9032	5.4227	4.5101	4.387	3.7367
						328.59	9.391	9.543	7.0142	6.6512	5.1459	4.2451	4.1199	3.4234
						329.6	9.1914	9.3033	6.7534	6.3921	4.8607	3.9735	3.8462	3.1011
						330.61	8.986	9.0565	6.4849	6.126	4.5674	3.6952	3.5658	2.7698
						331.62	8.7746	8.8026	6.2085	5.8529	4.2657	3.4104	3.2788	2.4296
						332.63	8.5573	8.5417	5.9243	5.5727	3.9559	3.1189	2.9852	2.0805
						333.64	8.3342	8.2737	5.6323	5.2856	3.6379	2.8209	2.685	1.7226
						334.65	8.1052	7.9988	5.3325	4.9915	3.3118	2.5164	2.3783	1.3558
						335.66	7.8704	7.7168	5.0251	4.6904	2.9775	2.2053	2.0651	0.98019
						336.67	7.6298	7.4279	4.7099	4.3824	2.6351	1.8877	1.7453	0.59578
						337.68	7.3833	7.132	4.3871	4.0676	2.2846	1.5637	1.4191	0.20262
						338.69	7.1311	6.8292	4.0566	3.7458	1.9261	1.2331	1.0863	-0.19929
						339.7	6.8732	6.5195	3.7184	3.4171	1.5596	0.89618	0.74713	-0.6099
						340.71	6.6095	6.203	3.3727	3.0817	1.185	0.5528	0.40151	-1.0292
						341.72	6.34	5.8795	3.0193	2.7394	0.80245	0.203	0.049469	-1.4572
						342.73	6.0649	5.5493	2.6584	2.3903	0.41193	-0.15318	-0.30897	-1.8938
						343.74	5.784	5.2122	2.29	2.0344	0.013481	-0.51572	-0.67379	-2.339
						344.75	5.4975	4.8683	1.914	1.6717	-0.39289	-0.88462	-1.045	-2.7928
						345.76	5.2053	4.5176	1.5305	1.3023	-0.80715	-1.2598	-1.4225	-3.2551
						346.77	4.9074	4.1601	1.1396	0.92618	-1.2293	-1.6414	-1.8063	-3.726
						347.78	4.604	3.7959	0.74115	0.54335	-1.6593	-2.0292	-2.1965	-4.2054
						348.79	4.2949	3.425	0.3353	0.15384	-2.097	-2.4233	-2.5929	-4.6933
						349.8	3.9802	3.0474	-0.077964	-0.24234	-2.5426	-2.8237	-2.9956	-5.1896
						350.81	3.66	2.6631	-0.49862	-0.64517	-2.996	-3.2303	-3.4046	-5.6944
						351.82	3.3341	2.2721	-0.92665	-1.0546	-3.4572	-3.6431	-3.8198	-6.2076
						352.83	3.0028	1.8745	-1.362	-1.4707	-3.926	-4.0622	-4.2412	-6.7291
						353.84	2.6659	1.4703	-1.8047	-1.8933	-4.4026	-4.4874	-4.6688	-7.2591
						354.85	2.3234	1.0594	-2.2548	-2.3226	-4.8869	-4.9188	-5.1025	-7.7973
						355.86	1.9755	0.642	-2.7121	-2.7583	-5.3788	-5.3563	-5.5425	-8.3439
						356.87	1.6221	0.218	-3.1766	-3.2006	-5.8784	-5.8	-5.9886	-8.8988
						357.88	1.2632	-0.21256	-3.6485	-3.6495	-6.3856	-6.2498	-6.4408	-9.4619
						358.89	0.89891	-0.64965	-4.1275	-4.1048	-6.9004	-6.7057	-6.8991	-10.033
						359.9	0.52914	-1.0933	-4.6138	-4.5666	-7.4228	-7.1676	-7.3635	-10.613
						360.91	0.15395	-1.5434	-5.1072	-5.0348	-7.9527	-7.6357	-7.834	-11.201
						361.92	-0.22665	-1.9999	-5.6078	-5.5095	-8.4902	-8.1097	-8.3105	-11.797
						362.93	-0.61264	-2.463	-6.1156	-5.9907	-9.0352	-8.5898	-8.7931	-12.401
						363.94	-1.004	-2.9325	-6.6304	-6.4782	-9.5877	-9.076	-9.2817	-13.013
						364.95	-1.4008	-3.4084	-7.1524	-6.9721	-10.148	-9.5681	-9.7763	-13.634
						365.96	-1.8028	-3.8907	-7.6815	-7.4724	-10.715	-10.066	-10.277	-14.262
						366.97	-2.2103	-4.3794	-8.2176	-7.979	-11.29	-10.57	-10.783	-14.899
						367.98	-2.623	-4.8745	-8.7608	-8.492	-11.872	-11.08	-11.296	-15.543
						368.99	-3.041	-5.3759	-9.311	-9.0113	-12.462	-11.596	-11.815	-16.196
						370	-3.4644	-5.8837	-9.8682	-9.5369	-13.059	-12.118	-12.339	-16.856

## Sheet: FIGURE 5AB
FIGURE 5A and 5B
		contribution to dTm (Celsius)
	evolutionary distance (substitutions/site)	dHs	dCp	Ts
ttRNH	0.7548	3.577	5.363	3.375
Anc3	0.4997	5.48	-0.021	3.375
Anc2	0.1203	0.103	-2.766	3.375
Anc1	0	0	0	0
AncA	0.1205	-3.314	-4.191	2.285
AncC	0.7338	-4.408	1.929	-4.262
AncD	0.8809	-4.408	1.929	-4.262
ecRNH	0.9703	-6.091	-6.214	1.194

## Sheet: FIGURE 6ABC
FIGURES 6A, 6B and 6C
		dCp (kcal/mol*K)				Ts (Kelvin)				dHs (kcal/mol)
	evolutionary distance (substitutions/site)	ML	short	long		ML	short	long		ML	short	long
ttRNH	0.7548	1.8183	2.1122	2.1122		294.36	297.53	298.97		12.704	12.936	12.561
Anc3	0.4997	2.3066	2.4031	1.9668		296.46	298.97	288.94		13.389	12.561	14.06
Anc2	0.1203	2.5597	2.5486	2.8395		296.86	296.1	300.4		11.097	11.061	10.687
Anc1	0	2.065	2.1122	1.8213		292.03	293.24	288.94		11.135	11.061	11.061
AncA	0.1205	2.749	2.8395	2.8395		295.92	296.1	296.1		9.8176	9.9369	9.9369
AncC	0.7338	2.5811	2.694	2.5486		292.63	294.67	293.24		9.4335	9.1873	9.5621
AncD	0.8809	2.3101	2.694	1.6759		290.97	294.67	281.79		9.3845	9.1873	10.312
ecRNH	0.9703	2.3498	2.694	2.694		292.6	294.67	296.1		8.8605	8.8124	8.8124

## Sheet: FIGURE S3
FIGURE S3A											FIGURE S3B	NOTE: raw data is presented here (CD signal @ 222nm in mdeg); plots in paper use fraction folded																		FIGURE S3C	NOTE: raw data is presented here (CD signal @ 222nm in mdeg); plots in paper use fraction folded
	ABS @ 260 nm										Temp (Celsius)	ecRNH	Temp (Celsius)	ttRNH	Temp (Celsius)	Anc1	Temp (Celsius)	Anc2	Temp (Celsius)	Anc3	Temp (Celsius)	AncA	Temp (Celsius)	AncB	Temp (Celsius)	AncC	Temp (Celsius)	AncD		[GdmCl] (M)	ecRNH	[GdmCl] (M)	ttRNH	[GdmCl] (M)	Anc1	[GdmCl] (M)	Anc2	[GdmCl] (M)	Anc3	[GdmCl] (M)	AncA	[GdmCl] (M)	AncB	[GdmCl] (M)	AncC	[GdmCl] (M)	AncD
time (min)	ecRNH	ttRNH	Anc1	Anc2	Anc3	AncA	AncB	AncC	AncD		40.052	-47.111	46.99	-42.549	44.037	-51.589	44.917	-47.146	59.96	-48.492	40.022	-55.768	36.993	-62.091	18	-54.631	27.061	-38.835		0.37307	-43.173	1.0231	-43.46	0.37883	-41.254	0.50005	-54.95	0.9939	-51.673	0.189	-61.688	0.30395	-51.196	0.40189	-55.777	0.18326	-47.696
0.00083333	-0.00083102	0.00054802	0.0008468	0.00082717	0.0003616	-0.00013055	0.0013405	-0.00059761	0.00078599		42.924	-46.877	51.976	-42.019	47.02	-51.249	47.961	-47.201	62.949	-49.712	42.894	-55.25	39.992	-61.371	20.95	-54	32.058	-38.206		0.58682	-43.074	1.2515	-42.534	0.58104	-41.187	0.73762	-55.208	1.4927	-52.113	0.3673	-61.591	0.58683	-51.5	0.6042	-55.655	0.36154	-47.498
0.0025	-0.00091927	0.00078259	0.00063127	0.00060019	0.00037776	0.00022674	0.0010114	-0.00064057	0.00068732		46.039	-46.579	57.1	-41.612	49.933	-50.759	51.015	-46.63	66.018	-49.858	45.989	-54.538	42.965	-60.956	23.98	-53.183	36.983	-37.761		0.78413	-42.777	1.4927	-42.807	0.77831	-41.229	0.97055	-55.208	1.9841	-52.631	0.57524	-60.902	0.90638	-51.535	0.80157	-55.666	0.58103	-47.501
0.0041667	-0.00082829	-0.00015399	0.00042355	-0.00015415	-5.0785e-05	-0.00016471	0.00080899	-0.00084012	0.0007933		48.962	-45.861	62.08	-41.327	52.996	-50.718	54.027	-46.345	68.966	-49.685	48.932	-54.179	45.958	-60.486	27.03	-52.869	42.004	-36.959		0.99975	-42.731	1.7053	-43.035	0.98806	-40.763	1.1987	-54.378	2.1687	-52.859	0.78412	-60.649	1.1635	-50.998	0.99975	-55.474	0.7725	-47.722
0.0058333	-0.00074451	0.0015822	0.00095041	0.0005681	0.00080352	0.000366	0.00079462	-0.00052088	0.00077219		51.965	-45.493	67.018	-40.745	56.039	-50.92	57.03	-45.691	71.979	-49.439	51.986	-53.692	49.043	-59.7	29.96	-51.708	46.99	-36.141		1.1811	-42.174	1.9544	-42.337	1.2163	-40.393	1.4573	-53.961	2.3539	-52.387	0.98807	-59.224	1.3396	-51.204	1.1753	-54.972	0.94721	-47.804
0.0075	-0.00039686	0.00053659	0.0015179	0.00033038	0.0015189	0.00021224	0.0011685	-0.0010032	0.00023778		55.008	-44.843	72.07	-40.028	58.909	-50.733	59.939	-45.437	74.983	-48.973	54.968	-52.931	51.986	-58.98	32.94	-51.379	51.915	-35.488		1.2985	-41.427	2.1747	-42.428	1.3808	-40.784	1.6816	-53.266	2.5635	-52.884	1.1694	-59.601	1.5104	-49.714	1.3337	-54.546	1.0582	-47.746
0.0091667	-0.00060045	0.00087012	0.0011887	0.00026142	1.2607e-05	-0.00022277	0.0010019	-0.00086105	0.00030608		58.01	-44.253	77.052	-39.451	62.04	-50.443	62.959	-44.669	77.957	-48.038	58.01	-52.275	55.018	-58.217	35.929	-50.344	57.04	-34.397		1.4102	-40.379	2.3838	-41.665	1.5104	-40.479	1.7586	-53.948	2.7799	-52.429	1.3749	-58.218	1.6343	-48.599	1.4514	-53.517	1.1694	-47.726
0.010833	-0.00078173	0.00029391	0.00030289	-0.00013365	0.00039427	0.00024524	0.00047879	-0.0010357	0.00053954		59.041	-43.762	78.981	-39.081	65.019	-49.846	66.028	-43.833	80.961	-44.803	59.97	-51.43	58.04	-56.96	39.101	-49.584	59.01	-33.879		1.5045	-39.197	2.5156	-41.726	1.658	-39.925	1.8534	-53.295	2.8883	-52.186	1.5812	-56.882	1.7586	-47.205	1.593	-50.422	1.2574	-47.397
0.0125	-0.00015829	0.00044884	0.0007787	0.00049564	-0.00023757	-0.00012025	0.00079792	-0.00069061	0.00073042		59.929	-43.466	81.041	-38.609	65.968	-49.92	67.967	-43.21	84.034	-36.505	61.989	-50.897	61.03	-54.697	42.035	-48.706	60.98	-33.03		1.593	-37.131	2.5395	-42.039	1.806	-39.803	1.9782	-52.74	2.9728	-51.815	1.7586	-54.327	1.9128	-43.412	1.7171	-43.953	1.3984	-46.521
0.014167	-0.00040431	0.0002154	-6.3778e-05	-0.0001956	0.00092843	-0.00047635	0.00085562	-0.00083268	0.00059293		60.939	-42.666	82.96	-37.676	68.037	-49.617	69.996	-42.061	86.964	-27.933	64.049	-49.21	63.999	-50.963	45.018	-47.567	62.908	-31.507		1.7112	-31.818	2.6837	-41.193	1.9722	-39.226	2.0912	-52.705	3.0513	-50.613	1.9722	-43.462	2.0555	-37.582	1.8356	-32.921	1.475	-45.165
0.015833	0.0002002	0.00024767	0.00088781	0.00059941	0.00096423	0.00022239	0.00027593	-0.00085991	0.00060963		61.959	-42.081	85.027	-35.915	69.915	-48.826	71.969	-40.55	90.011	-25.102	66.049	-46.459	66.977	-45.179	48.092	-45.929	65.009	-28.802		1.8297	-23.83	2.7739	-40.438	2.0734	-39.274	2.1508	-52.267	3.1601	-49.656	2.1747	-24.075	2.1926	-30.039	1.9128	-25.875	1.5871	-42.644
0.0175	-0.0011326	0.00030118	0.00046558	0.00037323	0.0012503	0.00071198	0.0015718	-0.0011474	7.461e-05		63.009	-41.125	86.994	-32.523	72.04	-47.506	73.988	-38.099	92.999	-24.839	68.098	-41.668	70.006	-37.713	51.086	-44.596	66.977	-21.367		1.8891	-20.431	2.8944	-39.307	2.2344	-37.401	2.2821	-51.3	3.263	-48.117	2.3838	-10.946	2.3598	-20.158	2.0674	-15.983	1.6698	-38.63
0.019167	-0.00077144	2.8217e-05	0.00065696	0.00094278	2.8864e-05	0.00040668	0.0012468	-0.0003471	0.00065601		63.918	-39.816	89.001	-27.661	73.928	-45.064	75.998	-34.229	95.976	-24.511	69.976	-34.107	73.004	-31.931	53.896	-43.299	68.885	-10.17		2.0079	-14.209	2.9667	-37.034	2.4077	-35.298	2.3539	-50.191	3.3782	-44.654	2.5635	-7.318	2.5036	-15.835	2.2224	-11.625	1.7586	-30.466
0.020833	-0.00038889	-0.00055128	0.0009152	0.00059947	0.00046788	0.00062819	0.0012603	-0.00060112	0.00037217		65.029	-37.745	90.909	-22.654	75.988	-40.934	77.987	-29.263	99.001	-24.182	72.05	-26.118	76.008	-28.426	57.009	-41.759	71.025	-5.836		2.121	-11.146	3.0815	-32.952	2.5516	-31.703	2.4916	-48.018	3.4814	-40.4	2.7739	-6.39	2.6776	-12.207	2.3598	-10.28	1.8772	-21.857
0.0225	-0.00101	-0.00047387	0.0011973	-5.591e-05	0.00036504	0.001189	0.00089598	-0.00055076	0.00061025		65.988	-34.034	93.05	-19.993	78.047	-35.805	80.056	-25.605			74.059	-20.979	78.961	-26.587	59.939	-39.532	72.944	-4.812		2.1926	-9.666	3.1964	-27.386	2.7017	-24.176	2.5876	-44.51	3.5848	-32.409	2.9788	-5.457	2.822	-10.657	2.4916	-8.942	1.9603	-16.292
0.024167	-0.00044879	0.00031942	5.1309e-05	0.00072103	0.00068229	0.00023573	0.0015528	-0.00076632	0.00045824		67.018	-28.269	94.958	-18.297	79.966	-31.147	82.046	-23.415			76.108	-18.836	82.026	-25.871	62.949	-36.684	74.983	-4.41		2.306	-8.615	3.3115	-21.06	2.8823	-15.771	2.6776	-40.731	3.6882	-24.921	3.1964	-5.057	2.9245	-10.227	2.5936	-9.042	2.0615	-12.729
0.025833	-0.00072095	0.00028989	0.00080544	0.00034502	0.00056186	0.00051414	-0.00011306	-0.00048783	0.0011572		67.957	-20.762	96.925	-17.548	82.016	-28.427	83.943	-22.593			77.926	-18.129	84.997	-25.388	66.059	-29.092	79.022	-3.991		2.4197	-8.451	3.3782	-16.017	3.0392	-9.708	2.7498	-34.681	3.7553	-17.952	3.354	-4.954	3.0875	-9.084	2.7017	-8.704	2.1687	-11.078
0.0275	-0.00034549	0.00017782	0.00091038	-0.00031621	0.0013966	0.00028142	0.00074442	-0.00075899	0.0009462		68.986	-15.002	98.951	-16.916	84.044	-27.01	86.964	-22.32			79.986	-17.714	87.997	-24.955	68.997	-18.423	82.91	-3.673		2.6056	-7.587	3.4997	-11.472	3.142	-6.505	2.8281	-28.531	3.865	-12.947	3.5604	-4.156	3.263	-9.025	2.9245	-8.15	2.2642	-9.673
0.029167	-0.00019405	0.00021441	0.00058736	-4.4418e-05	0.00084582	0.00040556	0.0006727	-0.0011126	0.00067677		69.986	-11.789	100.02	-16.808	85.96	-26.548	89.991	-21.811			82.97	-17.385	90.95	-23.965	71.999	-12.165	86.994	-3.38		2.9245	-7.061	3.8101	-4.685	3.3054	-5.073	2.9667	-20.065	3.9749	-8.329	3.7613	-4.334	3.5909	-7.969	3.0271	-8.083	2.3539	-8.957
0.030833	3.3627e-05	-7.6622e-06	0.00049533	0.00039333	0.00075681	0.00017774	0.0014089	-0.00043291	5.5477e-05		70.934	-10.086			88.971	-26.158	92.989	-21.731			86.041	-17.053	93.969	-22.931	75.003	-10.412				3.2267	-6.402	3.9566	-4.884	3.4754	-4.387	3.0634	-15.291	4.0544	-6.166	3.9383	-3.992	3.865	-7.547	3.3358	-7.738	2.4676	-8.549
0.0325	-0.00060247	-0.00030969	0.00049369	4.8254e-05	0.00067555	0.0002758	0.00068414	-0.00044025	0.00076488		71.939	-9.349			91.939	-25.892	95.976	-21.556			89.021	-16.729	97.015	-22.23	78.017	-10.177				3.53	-5.734	4.238	-4.047	3.6091	-3.633	3.2025	-11.256	4.1951	-5.621	4.1462	-3.43	3.9933	-7.281	3.6274	-6.93	2.6236	-8.104
0.034167	-0.00055169	0.00025135	0.00035248	-0.00011652	0.00095334	0.00014185	0.00072591	-0.0010583	0.00068424		74.923	-8.646			95.028	-25.77	98.961	-21.641			92.03	-16.316			80.92	-10.199						4.4834	-3.391	3.9139	-3.03	3.2691	-9.262	4.3545	-3.412			4.2441	-6.524	3.9749	-6.326	2.8461	-7.543
0.035833	-0.00081485	0.00014253	0.00010974	-5.8136e-05	0.00088192	0.00039605	0.0010723	-0.00088771	0.00067721		78.027	-8.482			97.993	-25.665					94.907	-15.846			83.993	-9.381						4.9943	-1.403	4.2258	-2.828	3.3722	-8.264	4.5878	-3.374							3.0452	-7.068
0.0375	-0.00076286	0.00063892	-4.7524e-05	-0.00010638	0.00086589	-0.00025795	0.0014737	-0.00097429	0.00060641		81.031	-8.271									98.003	-15.192			86.984	-8.974						5.4888	-1.384	4.5325	-2.485	3.4511	-7.889	4.7601	-3.199							3.4389	-6.267
0.039167	3.065e-05	0.0003817	0.000753	0.0005171	0.0008978	0.00045853	0.0010786	-0.00046513	0.00075313		84.013	-8.364													90.021	-8.588								4.8217	-1.874	3.5483	-7.195	4.9696	-1.941
0.040833	-0.00046234	0.00030611	0.00088493	0.00085778	0.00078814	-5.2494e-05	0.00099355	-6.8644e-05	0.00086621																									5.0313	-1.903	3.53	-7.402	5.464	-2.25
0.0425	-0.0011174	0.0008329	0.00069886	0.00018841	0.00076807	0.00052334	0.0014497	-0.00019591	0.00095666																											4.0055	-5.534	5.9602	-0.55
0.044167	-9.2972e-05	0.00017396	-0.0003488	0.0001944	-6.6988e-05	0.00056852	0.0015615	-0.00029909	0.0010742																											4.2993	-5.263
0.045833	-4.5712e-05	-0.00052455	0.00065391	0.00051704	0.0008867	0.0007091	0.0013677	-0.00052238	0.00033116																											4.4834	-4.981
0.0475	-0.0010523	0.00068896	0.0010615	0.0010782	0.00099905	0.00054724	0.001814	-0.0006707	0.00093523																											4.7786	-4.937
0.049167	0.00022472	0.00047467	0.00092929	0.00048939	0.00032553	-6.5124e-05	0.0015261	-0.00020171	0.00079099																											4.9943	-4.038
0.050833	-0.0010589	-0.00020192	0.00049895	0.0010041	0.00096571	0.00062648	0.0019161	-0.00070229	0.00091801
0.0525	-0.00076741	0.0005441	0.00015734	0.00084092	0.00080129	0.00076905	0.0014386	-0.00063209	0.0021707
0.054167	0.00017443	0.0004656	0.0011048	6.226e-05	0.0011618	0.00059382	0.0014613	-0.00080069	0.00067535
0.055833	-0.00062749	0.00092491	0.00031885	0.00046586	0.00064538	0.00012176	0.0012017	-0.00068078	0.00045697
0.0575	-0.00048737	0.00054283	0.00068999	0.00088932	0.00014144	0.00010363	0.0014379	-0.00080891	0.00095425
0.059167	-0.00035341	0.00095316	0.00082759	-0.00022065	0.00028541	0.00090327	0.001483	-0.0010652	0.00078215
0.060833	-0.00019265	0.0001925	0.00079927	-1.4185e-05	0.00020688	0.0004853	0.0013694	-0.0007302	0.0014664
0.0625	-0.00086203	0.00052904	0.00046288	2.9848e-05	0.0010571	0.0005961	0.00093982	-0.00055356	0.00088408
0.064167	-0.00099268	0.00026184	0.00094997	1.561e-05	0.00036955	9.6255e-05	0.0015571	-0.0013866	0.0010838
0.065833	0.00013266	0.00030466	0.00049981	0.00023164	0.00046182	0.00031313	0.00080012	-3.1217e-05	0.0011284
0.0675	-0.00061813	0.00031144	0.00072072	0.0007995	0.001522	0.00095832	0.0018116	-0.00090336	0.00038885
0.069167	-0.00055604	0.00052788	0.00022488	0.00096836	0.0011193	0.00051987	0.0012519	-0.00030509	0.0014551
0.070833	-0.00019953	0.00043378	0.00086467	0.00072518	0.00099179	7.5386e-05	0.0014232	-0.00069438	0.0010751
0.0725	-0.00096587	0.00028676	0.0012061	0.0011777	0.0002556	-6.0573e-06	0.0011861	-0.00034844	0.00099104
0.074167	-0.00044072	0.00034934	0.0007885	0.0005397	0.0014675	0.00035538	0.0012763	-0.00021651	0.00096413
0.075833	-7.9152e-05	0.0015397	0.00022749	0.00042132	0.00045762	-5.0734e-05	0.0012157	-0.00057811	0.0014364
0.0775	-0.00071991	0.00062451	5.4649e-05	0.00094141	0.0012447	0.0008633	0.0012828	-0.00021485	0.0010722
0.079167	-0.00024952	-6.9892e-06	0.00016322	-0.00039319	0.00072295	0.00083238	0.0012539	-0.00064398	0.001233
0.080833	-0.00089809	0.00080702	0.00070664	0.0011233	0.00047985	0.0010024	0.0010325	-0.001385	0.0011224
0.0825	-0.00071449	0.00021431	0.00046433	0.00042264	0.0012326	0.00062923	0.0016509	-0.00074441	0.0018204
0.084167	-0.00058468	0.00099277	0.00019377	0.00049463	0.00093889	0.00058026	0.0013665	-0.00066006	0.0015916
0.085833	-0.00037958	0.00074823	0.00025083	0.00099884	0.00020934	0.00062376	0.00085692	-0.00034306	0.0011929
0.0875	-0.00014075	0.0010499	0.00055662	0.00013463	0.0010292	0.00029758	0.0011588	-0.00058587	0.0010833
0.089167	-0.00031776	0.00028202	0.00090483	0.00067433	0.00089733	0.00074603	0.00035432	-0.00012242	0.0010384
0.090833	-0.00014028	-0.00037927	0.00029556	0.00035688	0.0016674	0.00078228	0.0016792	-0.00091152	0.00095497
0.0925	-0.00085805	0.00062479	0.00053635	0.00084408	0.00084089	0.0009088	0.0015718	-0.00039313	0.0012072
0.094167	-0.00063612	0.00054825	0.00083353	0.0011047	0.00063327	0.00092358	0.00057194	-0.00070715	0.0008384
0.095833	-0.00085273	0.00087751	0.00035926	0.00077289	0.00094929	0.00066337	0.0013052	8.2248e-05	0.0011099
0.0975	-0.0010249	0.00023122	0.00038157	0.0002916	0.00047794	0.00079512	0.0016929	-0.00085185	0.0016005
0.099167	-0.00021915	0.00045588	0.0008183	0.00045793	0.00090955	0.00017984	0.0014209	-0.00034761	0.00090125
0.10083	-0.00062392	0.00055641	0.00078959	0.00098468	0.00092275	0.0011161	0.0011589	-0.00095321	0.0016908
0.1025	-0.00060381	0.00096634	0.00060126	0.00054988	4.6778e-05	0.00071063	0.0012407	0.0001331	0.0014166
0.10417	-0.0012883	0.00050572	0.0007349	0.0010126	0.00066581	0.00072209	0.0022307	-0.00047847	0.0013953
0.10583	-0.00091018	-7.1129e-05	0.0011796	0.00078868	0.00063109	0.0009618	0.0015765	-0.0012027	0.0016268
0.1075	-0.00050355	0.00055245	3.1063e-07	0.00074815	0.00028518	0.00050878	0.0011601	-0.00028424	0.0017867
0.10917	-0.00073992	0.00048535	0.00033872	0.00032344	0.001443	0.0010101	0.0014698	-0.00057434	0.0016859
0.11083	-0.00080524	0.00096909	0.0001995	4.6597e-05	0.0012236	0.00041437	0.0016482	-0.0011479	0.0013363
0.1125	-0.0013633	0.0003002	0.00086462	0.00024122	0.00058044	0.0007516	0.0022368	-0.0010051	0.0010946
0.11417	-0.0003683	0.00078332	0.0011867	0.00087012	0.0012332	0.00094076	0.0010149	0.00018212	0.0020307
0.11583	-0.00025956	-0.00024714	0.00020898	0.00028613	0.0011111	0.00029204	0.0017185	-0.00057129	0.0017661
0.1175	-0.00033287	0.00015964	0.00030455	0.00029846	0.00083145	0.00062554	0.0012438	-4.39e-05	0.0015673
0.11917	-6.6832e-05	0.00044619	0.00055812	0.0015138	0.0013085	0.00036825	0.0019135	-0.00064729	0.0011389
0.12083	-0.0011892	0.00051642	0.00070285	0.00082956	0.0011261	0.00088893	0.0015927	-0.0003068	0.0014195
0.1225	-0.00055976	0.00062816	0.00021649	-3.8311e-06	0.0013695	0.0006482	0.0012512	-0.0011554	0.0009749
0.12417	-0.00053437	0.00036452	0.00099552	0.00068981	0.0013741	0.0010537	0.0019922	-0.00021433	0.0014937
0.12583	-0.00051762	0.00038921	0.00097459	0.00026391	0.0017146	0.00044884	0.0018199	-0.0010023	0.0014687
0.1275	4.8901e-05	0.00072334	0.001151	0.00018152	0.001259	0.00048994	0.0021925	-0.0008147	0.0016806
0.12917	-0.0011999	0.00023011	0.00031111	0.0010259	0.00081892	0.0011998	0.001673	-0.00044413	0.001522
0.13083	-0.00064734	0.000406	-1.3512e-05	0.00073674	0.00093188	0.00076081	0.0016631	-0.00060428	0.0017402
0.1325	-0.0005019	-0.00011461	0.00053226	0.0009248	0.0015304	0.00070208	0.0010177	-0.00075304	0.0014726
0.13417	-0.00070472	0.00052145	-0.00025288	0.00069191	0.00093684	0.0008986	0.0019624	-0.00068451	0.0020315
0.13583	-0.0012863	0.0010188	0.0004734	0.0001272	0.0015152	0.0010242	0.0020554	-0.00088941	0.0016726
0.1375	-0.00041594	0.00087897	0.00031116	0.0007405	0.0018463	0.0012085	0.0019509	-0.00086688	0.0016965
0.13917	-0.00080405	0.00089212	0.00041911	0.0013056	0.0012292	0.00041261	0.0015312	-0.00097351	0.0015945
0.14083	0.00026256	0.00055061	0.00096045	0.0011943	0.001412	0.0009845	0.0017834	-0.0006582	0.0021763
0.1425	0.00053754	0.00055227	0.00067006	0.00047402	0.0015464	0.00070737	0.0015461	-0.0012001	0.0021087
0.14417	-0.00043058	0.00073848	0.00034305	0.00034263	0.0017815	0.0010276	0.0013802	-0.0010861	0.0010868
0.14583	-0.0012251	0.0010013	0.00089074	-0.00022246	0.0020743	0.00094211	0.001783	-0.00044418	0.0013956
0.1475	-0.00043855	0.00044342	0.00050652	0.0007354	0.0011616	0.00023342	0.0016263	-0.00091442	0.0010172
0.14917	-0.00023369	0.00068999	0.00034906	-0.00021666	0.0014444	0.00086242	0.0017892	-0.00060257	0.0015035
0.15083	-0.00079061	0.00032069	0.00088216	0.00062713	0.00094309	0.00082663	0.0015449	-0.0005231	0.0016499
0.1525	-0.00058065	0.00063542	0.00043787	0.00085158	0.00056717	0.00092125	0.0017899	-0.0005337	0.0016337
0.15417	-0.00092775	0.00062858	0.00050764	0.00052293	0.0017875	0.00041849	0.0014293	-0.0006247	0.0009826
0.15583	-0.00036282	0.0011836	0.00031678	0.00022773	0.0012799	0.0010484	0.0017807	-0.00058628	0.0016141
0.1575	-3.7793e-06	0.00056214	-7.8693e-06	0.0012719	0.00054107	0.0012969	0.002042	-0.00077284	0.0019586
0.15917	0.00017119	0.00052015	0.00066155	0.00076765	0.0016957	0.00037551	0.0019567	-0.00025873	0.002233
0.16083	-8.5364e-05	0.00028269	0.00073563	0.00065917	0.00038621	0.0010753	0.0018321	7.2306e-05	0.0020121
0.1625	-0.00033297	0.00083404	0.00056564	0.00076633	0.0014097	0.0012043	0.0024008	-0.00027767	0.0016244
0.16417	-0.00031068	0.0004564	0.00048892	0.0010158	0.0013353	0.0010613	0.0018274	3.399e-05	0.001946
0.16583	-0.00020321	0.00035559	0.00037813	0.00073109	0.0013156	0.00070623	0.0021863	-0.0001321	0.001675
0.1675	-0.00086477	0.00098118	0.00071955	-0.00010514	0.0013017	0.0012326	0.0017533	-0.0007902	0.0011301
0.16917	8.9782e-05	0.0014741	9.4857e-05	0.00040691	0.001778	0.00042013	0.0013823	-0.00059528	0.0019568
0.17083	-0.00075423	4.6934e-05	0.00032569	0.00062783	0.001573	0.00091212	0.0018484	-0.00097832	0.0010254
0.1725	-0.00044351	-8.0187e-05	0.00013095	0.00065204	0.0012047	0.0010136	0.00117	-0.000724	0.0013096
0.17417	-0.00096024	0.00069684	0.00051049	0.00089744	0.0020122	0.00035344	0.0019758	-0.00056234	0.00164
0.17583	-0.00034523	0.00078093	0.0011439	0.00058594	0.00069679	0.001016	0.0013376	-0.00012682	0.001501
0.1775	-0.00054202	0.00052339	0.00045578	0.00073143	0.0015518	0.00084125	0.0023398	-0.00073051	0.001631
0.17917	-0.00074224	0.0011034	0.0002644	0.00023897	0.00071675	0.00080616	0.0019451	-0.00064139	0.0014242
0.18083	-0.00082658	0.00061559	0.0015928	0.001248	0.00083441	0.0011279	0.0012352	-0.0010655	0.0015746
0.1825	-0.00034068	0.00088065	0.00067135	0.00097378	0.0013141	0.00081306	0.0016628	-0.00090202	0.001926
0.18417	-0.00084591	0.00059415	0.0011655	0.0010978	0.0013791	0.00082056	0.0023634	-0.00055066	0.0020797
0.18583	-0.00064398	0.00056333	0.00013522	0.0010905	0.0014498	0.0017166	0.0024872	-0.0010059	0.0017654
0.1875	-0.00071903	0.0006305	0.00077271	0.00065881	0.0014412	0.00080308	0.0015023	-0.00020678	0.0019489
0.18917	-0.00026189	0.00093668	0.0013435	0.0014796	0.0015704	0.00138	0.0016604	-0.00024124	0.0013402
0.19083	-0.00053778	0.00031836	0.00087085	0.0006593	0.0014919	0.0011737	0.0022149	-0.00050934	0.00092465
0.1925	-0.00065551	1.5299e-05	0.00037761	0.00076418	0.0017337	0.00023418	0.002247	-0.00097785	0.0015676
0.19417	-0.0011032	0.00099952	0.00084569	0.00082157	0.0012109	0.00083467	0.001855	-0.0010092	0.0015468
0.19583	-0.00040989	0.00048615	0.00053513	0.0019941	0.0014855	0.0010345	0.0020393	-0.0001454	0.0018926
0.1975	-0.00077175	0.00046055	0.00087837	0.0010525	0.0010903	0.0016134	0.002323	-0.0011957	0.0017408
0.19917	-0.00051974	0.00069894	0.00060387	0.00087028	0.0010052	0.0010496	0.0019534	8.7037e-05	0.0014897
0.20083	-0.00054228	0.0008405	0.0013865	0.0012812	0.0019029	0.0011761	0.002687	-0.00077361	0.0023368
0.2025	-0.0007301	0.00094307	0.00045448	0.0007509	0.0014863	0.0012338	0.0018791	-0.00055014	0.0014988
0.20417	-0.0010475	0.00025111	0.00034452	0.0014629	0.001405	0.00041191	0.0020719	7.5853e-05	0.0021229
0.20583	-0.000307	0.00077847	0.0013422	0.00018295	0.0017084	0.0006256	0.0019505	0.00021467	0.0018646
0.2075	-0.00053354	0.00025218	0.00073739	0.00060807	0.0014203	0.00093928	0.0011794	-0.000781	0.0023597
0.20917	-0.00053515	0.00090597	0.00080655	0.00036336	0.0015726	0.0015102	0.0025359	-0.00091452	0.0019786
0.21083	-0.00070921	0.0006796	0.00070314	0.00089935	0.0012166	0.0014269	0.0023411	-6.3002e-05	0.0021007
0.2125	-0.00042505	0.00046	0.0014183	0.0016851	0.0012812	0.0014833	0.0013182	-0.00081263	0.0014267
0.21417	-0.0002726	0.00051917	0.00026124	0.0013542	0.0014853	0.0011012	0.0022809	-0.00080281	0.001704
0.21583	-0.0014435	0.00027668	0.00067918	0.00059529	0.0021807	0.0012403	0.0021431	-0.00030576	0.0016159
0.2175	-0.00069562	0.00029686	0.0004826	0.0012708	0.0016518	0.0011688	0.002267	-0.0007257	0.001945
0.21917	-0.00038237	0.00088493	0.00095886	0.00096434	0.0015952	0.0012458	0.0023237	-0.0007748	0.0015675
0.22083	-0.0011875	0.00029248	0.00035566	0.00097057	0.0015327	0.00118	0.0025393	-0.00068311	0.0015746
0.2225	-0.00076808	0.0010052	0.00078874	0.0011677	0.0015642	0.0012863	0.0015579	-0.0013254	0.0019665
0.22417	-0.00020186	0.00051647	0.0010617	0.00053954	0.0020294	0.0013959	0.0023724	-0.00057941	0.0017319
0.22583	-7.998e-05	0.001183	0.0011582	0.0012609	0.001649	0.0011023	0.0022702	-0.00054544	0.0014782
0.2275	-0.00097816	0.0001619	0.0015174	0.00061831	0.0017609	0.00098714	0.002504	-0.00099857	0.0016763
0.22917	-0.00065551	0.00077359	0.00044135	0.001155	0.0019426	0.001423	0.0016684	-0.00062159	0.0016681
0.23083	-0.00085298	3.4792e-05	0.0013234	0.0013164	0.0015684	0.00098836	0.0023748	-0.001069	0.0015314
0.2325	-0.00032273	0.00064818	0.00076677	0.00089769	0.0011313	0.0013616	0.002044	-0.0009419	0.0011746
0.23417	-0.00084296	0.0011605	0.00037154	0.00058858	0.0020849	0.0012931	0.001918	-0.0010663	0.0013697
0.23583	-0.00055547	-0.00023555	0.00089354	0.0013153	0.0019448	0.00076516	0.0025181	-0.00080746	0.0016531
0.2375	-0.00045939	0.0007389	1.6127e-05	0.00019592	0.0012452	0.001506	0.0023129	-0.00097279	0.0020853
0.23917	-0.0003935	0.00065813	0.0013583	0.00065676	0.0012732	0.0013625	0.0019443	-0.00021444	0.001476
0.24083	-0.0014539	0.0009839	0.0004848	0.001432	0.001383	0.0013005	0.0021643	-3.9346e-06	0.001471
0.2425	-0.00045737	0.00055167	0.00071569	0.00030463	0.0022481	0.0016119	0.0026344	-0.00070218	0.0018518
0.24417	-0.00088254	0.0008604	0.00055564	0.0014633	0.0023507	0.0015605	0.0022658	-0.00058365	0.0021832
0.24583	-0.00058954	0.00096722	0.00067122	0.00080199	0.0021068	0.00084066	0.0025493	-0.00044191	0.0018414
0.2475	-0.00072229	0.00046423	0.00070493	0.00052065	0.0013061	0.0013431	0.0016792	-0.00067593	0.0016599
0.24917	-0.00092527	0.00081319	0.00014421	0.001311	0.0013064	0.00087492	0.0026339	-0.00071464	0.0016618
0.25083	-0.00034011	0.00060413	0.00087329	0.00079965	0.0021228	0.0010536	0.0021524	0.0005377	0.0019663
0.2525	-0.00042375	0.00027375	0.00054812	0.0015655	0.0020065	0.00061214	0.0021109	-0.00027565	0.0016406
0.25417	-0.00067241	0.00070801	0.0008473	0.0015588	0.0013038	0.00034999	0.0020006	-0.00033473	0.0018518
0.25583	-0.00032563	0.00065549	0.00073454	5.0869e-05	0.0017212	0.0006179	0.0028201	-0.0013531	0.0020638
0.2575	-4.9388e-05	0.00057041	0.00096937	0.0011038	0.0017468	0.00096156	0.0023241	-0.00046585	0.002142
0.25917	-0.00089969	0.0013775	0.0015014	0.0009598	0.0019404	0.0013913	0.0022475	-0.001134	0.0014644
0.26083	-0.00072384	0.0012755	0.00074984	0.0007892	0.0018278	0.0012652	0.0029052	-0.00051586	0.0016108
0.2625	-0.00025946	0.00055395	0.00058658	0.00088397	0.0021337	0.0010215	0.002387	-0.00032283	0.0016478
0.26417	0.00010174	0.0010694	0.0010511	0.00085069	0.0015508	0.00073016	0.0019148	-0.00057786	0.0015551
0.26583	-0.00097093	0.00092633	0.00052718	0.00080144	0.002429	0.00091907	0.0028465	-0.00026618	0.0014654
0.2675	-0.00063157	0.00039906	0.0012744	0.0014108	0.002472	0.0012839	0.0028152	-0.0005959	0.0014919
0.26917	-3.8206e-05	0.00026324	0.000346	0.00096117	0.0019876	0.0012185	0.0021124	-0.00042515	0.0021608
0.27083	-0.00013433	0.00094226	0.00064037	0.00095848	0.0024579	0.001409	0.0028357	-7.9411e-05	0.0019592
0.2725	-0.001073	0.00064307	0.00041098	0.00072228	0.0017514	0.0013591	0.0028256	-0.00031818	0.002152
0.27417	-0.00021035	0.0014242	0.00094825	0.0013422	0.0021638	0.0012553	0.0025754	-0.00046694	0.001689
0.27583	5.3843e-06	0.00048182	0.00058511	0.0010043	0.0011314	0.0012592	0.0025856	-0.0007317	0.0016325
0.2775	-0.00052362	0.0010735	1.7706e-05	0.0014041	0.0016622	0.00099524	0.0028943	-0.00055144	0.00091699
0.27917	-0.00042241	0.00054897	0.0013931	0.001094	0.0019792	0.0016248	0.002366	-0.00098281	0.0018564
0.28083	-0.00054714	0.00033755	0.00075834	0.0015105	0.0020554	0.002148	0.0028391	-0.00017299	0.0023743
0.2825	0.00018007	0.00046158	0.0013413	0.0011691	0.001906	0.0024953	0.0027873	-0.0012994	0.0015594
0.28417	6.8526e-05	0.0012498	0.00079423	0.00093326	0.002152	0.0015714	0.0023697	0.00031253	0.00158
0.28583	-0.00073051	0.00045928	0.0018023	0.0012258	0.0021637	0.0017653	0.0021705	-5.2287e-05	0.0012719
0.2875	-0.00085841	0.0006278	0.0010226	0.00075956	0.0018562	0.0017583	0.0026658	-0.00027244	0.00092369
0.28917	-0.00080705	0.00043137	0.00012779	0.00082533	0.0018636	0.0011046	0.0020965	-0.00039836	0.0015382
0.29083	-0.00048199	0.0012691	0.00086683	0.00077616	0.0025364	0.0011937	0.0022885	-0.0008195	0.001536
0.2925	-0.00036743	0.00074294	0.0011556	0.0015466	0.0020898	0.0013247	0.0028633	-0.00043058	0.0012655
0.29417	-0.00026603	0.0009171	0.00072873	0.0012383	0.0022408	0.001826	0.0024694	-0.00016196	0.0015674
0.29583	-0.00026799	0.00070693	0.0010865	0.0014429	0.0025983	0.0010884	0.0029903	-0.00062371	0.00070661
0.2975	-0.0011039	0.00079348	0.00057624	0.0009998	0.001842	0.0010135	0.0022912	6.0293e-05	0.0014072
0.29917	-0.0011009	0.00054874	0.00053485	0.001119	0.0022728	0.00060556	0.0026033	-0.00086595	0.001883
0.30083	-0.00079149	-0.00010146	0.0007585	0.00071188	0.0016995	0.00096366	0.0027911	-0.0009654	0.0020903
0.3025	-0.00010239	-0.00018313	0.001186	0.00067719	0.002155	0.00095985	0.0026727	-0.00062816	0.0010126
0.30417	-0.00068885	0.0013824	0.0010367	0.00046438	0.0015856	0.0014379	0.0029812	6.7076e-05	0.0013498
0.30583	-0.00081371	0.00097482	0.0007138	0.001261	0.0018028	0.0014547	0.0029048	0.0001649	0.001497
0.3075	-0.0010145	0.00055317	0.00071818	0.0012968	0.002361	0.0016484	0.0021425	-0.00086497	0.0014592
0.30917	-0.00087376	0.00078526	0.00031787	0.0011128	0.0018951	0.0011475	0.0027111	-0.00034513	0.0016337
0.31083	-0.00076384	0.0004662	0.0008134	0.0011018	0.0031088	0.0014186	0.0025111	-0.00027229	0.0017541
0.3125	-0.00079495	0.00079493	0.00032318	0.0015525	0.0023433	0.001514	0.003049	-0.0012843	0.0017656
0.31417	-0.00046172	0.00020416	0.0010552	0.0017181	0.0025757	0.0014353	0.0023029	8.6105e-05	0.0016993
0.31583	-0.00068203	-0.00035749	0.00094019	0.0010854	0.0019239	0.0012804	0.0029206	-0.00056136	0.001187
0.3175	-0.00026349	0.00058371	0.00047449	0.0020147	0.0021878	0.0014118	0.0024036	-0.0014007	0.0015342
0.31917	-0.00079237	0.0012254	0.0010561	0.001104	0.0019061	0.0013582	0.0023919	-1.9828e-05	0.0017396
0.32083	-0.00043761	0.00073231	0.00079527	0.0010996	0.002379	0.0021227	0.0025046	-0.00014111	0.0021491
0.3225	-0.00069712	0.0010529	0.00073037	0.0010758	0.0024801	0.002229	0.0035501	0.00021089	0.0011842
0.32417	-0.0010707	0.00057834	0.0012378	0.00032199	0.0019721	0.0011031	0.0026168	-0.00085526	0.001527
0.32583	-0.00017827	0.0013895	0.00094234	0.00056066	0.0022178	0.0022707	0.0026539	-0.00022179	0.0010725
0.3275	-0.00060236	0.00060058	0.00094379	0.0015724	0.0026004	0.0014025	0.0030586	-0.00058235	0.0016274
0.32917	-0.00064848	0.00062606	0.00075655	0.0011198	0.0022897	0.0019159	0.0023472	-0.0011	0.0018552
0.33083	-0.0001778	0.0012937	0.00064662	0.00084061	0.0020859	0.0014412	0.0028182	0.00023767	0.0015657
0.3325	-0.0013849	0.0016619	0.00097809	0.0014638	0.0018725	0.0010424	0.0029104	-0.0003129	0.0012304
0.33417	-0.001319	0.00022314	0.00090812	0.0010378	0.0015529	0.0012901	0.0036694	1.9415e-05	0.0011847
0.33583	-0.00051896	0.0004867	0.0012694	0.00077784	0.0027954	0.001757	0.0026887	-0.0016361	0.0013559
0.3375	-0.0012763	0.0011817	0.0012543	0.0013573	0.0018904	0.0021382	0.002562	-0.00079971	0.001398
0.33917	-0.001109	0.00041634	0.0011442	0.00066931	0.0029038	0.0021949	0.0028393	6.1095e-05	0.0011482
0.34083	-0.0015028	0.0005158	0.00033522	0.0012455	0.0019333	0.0012894	0.0042462	-0.00021392	0.0010613
0.3425	-0.000611	0.0008329	0.00045236	0.0010834	0.0022985	0.0018103	0.0032098	-0.0005732	0.0016949
0.34417	-0.00017325	0.0010369	0.00091077	0.0018123	0.002226	0.0019993	0.0034042	-0.0010084	0.0014721
0.34583	-0.00077738	0.00089772	0.0011057	0.0010259	0.0030657	0.0018189	0.0029072	-0.00091214	0.00050209
0.3475	-0.00061575	0.00065826	0.0011662	0.0014476	0.0020321	0.0011194	0.0031517	-0.00038837	0.0017026
0.34917	-0.00037529	0.00042326	0.00081218	0.00087985	0.0024501	0.0017421	0.0033619	-0.00049486	0.0016488
0.35083	-0.00017299	0.00053246	0.0012337	0.0017306	0.0021528	0.0013913	0.0026875	-0.00062527	0.0014842
0.3525	-0.001171	0.00094986	0.00055973	0.00021151	0.0021223	0.0012556	0.0034586	-0.00039862	0.0016113
0.35417	-0.00054306	0.00069269	0.0012971	0.0010922	0.0018467	0.0020951	0.0035976	-0.00037601	0.0013486
0.35583	-0.00084389	0.00095266	0.00059255	0.0016309	0.0027099	0.0019318	0.0025453	-0.00061968	0.0012219
0.3575	-0.00021433	0.00044308	0.0010029	0.0016163	0.0021894	0.0019837	0.003135	-0.00073144	0.001988
0.35917	-0.00043441	0.00084271	0.0017058	0.0015606	0.0026437	0.0021683	0.0027477	-0.00075599	0.0011391
0.36083	2.0269e-05	0.0014468	0.00065849	0.0017624	0.0020842	0.0011456	0.0028151	-0.00027808	0.0019964
0.3625	-0.00050422	0.00089533	0.00081358	0.00094457	0.0022909	0.0017197	0.0029784	-0.00027891	0.0015124
0.36417	-0.0013611	0.00096278	0.00029103	0.00069811	0.0022285	0.0017123	0.0029449	0.00013238	0.0012528
0.36583	-0.00029547	0.0009846	0.00069502	0.0011894	0.0023967	0.0012722	0.0026598	-0.00091638	0.0011653
0.3675	-0.00018836	0.00062726	0.00061323	0.0013053	0.0021779	0.0019648	0.0031919	-0.00042437	0.0020367
0.36917	3.518e-05	0.001172	0.0011537	0.0012134	0.0023011	0.0019079	0.0027503	-0.00051726	0.00085111
0.37083	-0.0004613	0.00035929	0.00080593	0.00085835	0.0019865	0.0015154	0.0024457	-0.00033639	0.0018141
0.3725	-0.00086213	0.0002981	0.00088903	0.0016508	0.0019194	0.001661	0.0032989	-0.0011376	0.0016628
0.37417	-0.00067505	0.00096182	0.0011477	0.0009934	0.0029281	0.0012643	0.0029545	4.1057e-05	0.00097259
0.37583	-0.00036665	0.00087604	0.00092488	0.0016673	0.001893	0.0013558	0.0028137	-0.00064853	0.0014183
0.3775	-0.00098498	0.001252	0.001039	0.00063394	0.0023109	0.0015264	0.0031632	-0.0013714	0.0011662
0.37917	-0.0007057	0.00081008	0.0010107	0.0013085	0.0027304	0.0020365	0.0030786	-0.00020233	0.0015887
0.38083	-0.00058577	0.0012077	0.00079198	0.00072731	0.0026856	0.0014507	0.0026657	0.00015685	0.0013219
0.3825	-0.00067691	0.0012689	0.00088999	0.00078534	0.0030459	0.0016599	0.0029503	-0.0011508	0.00079486
0.38417	-0.00060262	0.0010086	0.0012265	0.0018879	0.0021775	0.0018092	0.0035156	2.0632e-05	0.0012622
0.38583	-0.0003383	0.00061403	0.0013064	0.0015904	0.0026523	0.0010882	0.0029119	-0.00029205	0.00060525
0.3875	-0.00048799	0.0014994	0.0011475	0.00081773	0.0019071	0.0021813	0.0029772	-0.000484	0.001493
0.38917	-0.00096039	0.0010243	0.00078905	0.0014834	0.0028843	0.001674	0.0034258	-0.00024957	0.0012714
0.39083	-0.0012312	0.00057692	0.0012845	0.0013118	0.0023165	0.0010096	0.0030712	-0.00034482	0.0010055
0.3925	-0.00051689	0.00091697	0.0011363	0.00088091	0.0015402	0.0027184	0.0034291	-0.0010735	0.0006243
0.39417	-0.00086223	0.0018516	0.0011678	0.0014597	0.0021566	0.0019831	0.003526	-0.00075418	0.0013505
0.39583	-0.0004115	0.00022123	0.0010511	0.0013306	0.0028103	0.0021552	0.0030451	0.00053513	0.0011435
0.3975	-0.0007594	0.0008066	0.0013169	0.0010854	0.0027813	0.0019502	0.0025727	-0.00012775	0.0011674
0.39917	-0.00019281	0.00058796	0.0017193	0.0016324	0.0019742	0.0014568	0.0035514	-0.00090284	0.00101
0.40083	-0.00068239	0.00078796	0.0012821	0.00071727	0.0025271	0.0019904	0.0033768	-0.00025216	0.0009248
0.4025	-0.00028574	0.00095466	0.00060688	0.0011772	0.0038985	0.0016829	0.0029149	-0.00040105	0.0015434
0.40417	-0.00080834	0.00054719	0.0006944	0.00090262	0.0022618	0.0023474	0.0028654	-0.00055531	0.00082157
0.40583	-0.00063245	0.0009302	0.0004861	0.0011287	0.0022776	0.0016287	0.0030912	-0.00030276	0.00047294
0.4075	-0.00085965	0.0010496	0.0005672	0.001743	0.0026468	0.0017292	0.0033983	-0.00038936	0.0014465
0.40917	-0.00058008	0.00051406	0.0011088	0.0014931	0.0024522	0.0013607	0.0029201	-0.00066621	0.00085578
0.41083	-5.9482e-05	0.000255	0.0012023	0.0015523	0.0024209	0.0017924	0.003879	-0.0010301	0.0007656
0.4125	-0.00011078	0.0002125	0.00079449	0.0020763	0.002653	0.00207	0.0028621	-0.0006279	0.0011415
0.41417	-0.00089215	0.00035755	0.0012531	0.002249	0.0027648	0.0024121	0.0030035	-0.00054973	0.00065906
0.41583	-0.00037167	0.00086742	0.00044464	0.0013522	0.0029221	0.0021449	0.0030441	-0.00043917	0.00071473
0.4175	-0.001462	0.00052687	0.0012444	0.0011243	0.0025229	0.0020703	0.0039208	-0.00019498	0.00075005
0.41917	-0.00091142	0.00080821	0.00084797	0.00094156	0.0028291	0.0014637	0.0028971	-0.00019617	0.0010861
0.42083	-0.0015597	0.00098442	0.00093699	0.0015303	0.002855	0.0022865	0.0037415	-0.00040653	0.001239
0.4225	-0.00077175	0.001226	0.00075783	0.0016147	0.0027473	0.0020395	0.0041177	-0.00017149	0.0011816
0.42417	-0.00052124	0.00080284	0.00056253	0.0012472	0.0028066	0.001736	0.0033051	-0.00037513	0.00088797
0.42583	-0.0010373	0.00076625	0.00043383	0.0016549	0.0030894	0.0023279	0.0035919	-0.00036799	0.0010045
0.4275	-0.00035491	0.00092766	0.0010068	0.0020129	0.0027222	0.0025657	0.00275	-0.00053592	0.0011067
0.42917	-0.00032247	0.00067636	0.001015	0.0015027	0.002771	0.0019818	0.0033198	-0.00056917	0.0013545
0.43083	-0.00077072	0.00096657	0.00080502	0.000846	0.002081	0.0021796	0.0028137	-0.0012231	0.0010016
0.4325	-0.0005959	0.00092436	0.0014904	0.0013266	0.0027063	0.0023138	0.0031208	-0.00068161	0.00095368
0.43417	6.3296e-05	0.0008853	0.0014521	0.00094426	0.002834	0.0021107	0.0038777	6.7361e-05	0.0011465
0.43583	-0.0012723	0.0014988	0.001633	0.0014628	0.0028542	0.0024603	0.0036976	-0.00062863	0.0010568
0.4375	-0.00041305	0.0006293	0.0012024	0.0015889	0.002877	0.0018378	0.0030844	9.7342e-05	0.0010232
0.43917	-0.00096463	0.00055683	0.0012034	0.0017161	0.0024676	0.0020099	0.0030558	-3.5205e-06	0.0014903
0.44083	-0.00060438	0.00056411	0.0010462	0.0008853	0.0015547	0.0019241	0.0037436	-0.0001305	0.00048934
0.4425	-0.0012596	0.00098141	0.0013471	0.0013653	0.0028933	0.0015838	0.004166	0.00011516	0.0019358
0.44417	-0.0006798	0.0015136	0.00077663	0.0022859	0.0025673	0.0016602	0.0036185	-0.0004055	0.0011121
0.44583	-0.00094944	0.00068872	0.0013355	0.0009226	0.0018131	0.0015383	0.0034216	-0.00038325	0.0009687
0.4475	-0.001162	0.0012167	0.0011363	0.0010678	0.0035805	0.0016175	0.0036936	-0.00094273	0.001086
0.44917	-3.4272e-05	0.00093134	0.00146	0.00060802	0.0029074	0.0020409	0.0035222	-0.0006232	0.00096527
0.45083	-0.00021651	0.00066565	0.0019744	0.00099996	0.002988	0.001823	0.0035497	-0.00037963	0.00054089
0.4525	-0.00040301	0.0013722	0.0007314	0.0015494	0.002294	0.0022624	0.0034302	-0.0004628	0.0012732
0.45417	2.4385e-05	0.00072904	0.0014458	0.0010896	0.0027945	0.0016543	0.0041256	-0.00026121	0.001627
0.45583	-0.0010987	0.0010793	0.0013668	0.0019729	0.002329	0.0019926	0.0034389	-0.00067324	9.5064e-05
0.4575	-0.00057129	0.00059255	0.00083072	0.0018939	0.002459	0.0019538	0.0038472	-0.00064961	0.0012632
0.45917	-0.0010251	0.0011228	0.00080287	0.0019408	0.0029856	0.0013148	0.0043247	-0.00026592	0.00072834
0.46083	-0.00044506	0.0005094	0.00087396	0.0014915	0.0032585	0.0017225	0.0035106	-4.9025e-05	0.00088089
0.4625	-0.000945	0.001322	0.00096937	0.00205	0.0027327	0.0020413	0.0040522	-0.0004522	0.00076146
0.46417	-0.00099552	0.00094792	0.0010859	0.0018659	0.0026656	0.0023818	0.0041871	-0.001041	0.00086919
0.46583	-0.00070151	0.00070477	0.00071237	0.00097638	0.0024875	0.0017026	0.0032667	0.00018266	0.00088784
0.4675	-0.00045204	0.00066365	0.0014298	0.0014029	0.0028872	0.001958	0.0038857	-0.00014075	0.00034895
0.46917	-0.0008565	0.00090952	0.0011178	0.001774	0.0028439	0.002029	0.0035742	-0.00059921	0.00079408
0.47083	-0.0010171	0.00090553	0.00042173	0.0012276	0.0032394	0.0020893	0.0030618	-0.00080824	0.001281
0.4725	-0.00073836	0.00070993	0.0013427	0.0014117	0.003276	0.0023773	0.0039281	-7.263e-05	0.00081387
0.47417	-0.0011173	0.0010181	0.0011583	0.0012168	0.0028282	0.0016495	0.0036909	-0.00029096	0.0010395
0.47583	-0.00055144	0.0012094	0.0012861	0.001318	0.0027322	0.0015444	0.0039698	2.7466e-05	0.0010452
0.4775	-0.00063442	0.00059361	0.0017833	0.0012593	0.0038233	0.0021119	0.0036088	0.00025668	0.0010964
0.47917	-0.00029759	0.00052031	0.00085814	0.0018052	0.0028	0.0019803	0.0034953	-0.00049559	0.0012139
0.48083	-0.00015394	0.00066614	0.0010238	0.0020226	0.003558	0.0022941	0.0035387	-0.00067629	0.00096449
0.4825	-0.00082477	0.00090073	0.0013898	0.0015178	0.0033741	0.0017231	0.0038134	-0.00077268	0.0010873
0.48417	-0.00039763	0.00026337	0.0015489	0.0016504	0.0029649	0.0017092	0.0041414	0.00055706	0.0013883
0.48583	-0.00082823	0.00083581	0.0014199	0.0015649	0.0025937	0.0019604	0.0031971	6.3839e-05	0.0016618
0.4875	-0.00083753	0.00057176	0.0013552	0.0013204	0.0025589	0.0021614	0.0038408	0.00030002	0.0008779
0.48917	-0.00050697	0.00075995	0.0011886	0.0014039	0.0026629	0.0017974	0.0037216	-0.00033251	0.0009894
0.49083	-0.00056695	0.0013036	0.0010636	0.0014183	0.0031851	0.0020702	0.0040628	-0.00011042	0.001142
0.4925	-0.00078235	0.0007537	0.00092496	0.0018055	0.002933	0.0023978	0.0032263	0.00034245	0.0011675
0.49417	-0.0014487	0.0010473	0.00097687	0.0017505	0.0036828	0.0026295	0.0034716	-0.0003129	0.0014301
0.49583	-0.00035636	0.00038421	0.0014447	0.0014632	0.0030061	0.0025016	0.0040979	-0.00020709	0.00067345
0.4975	-7.527e-05	0.0010131	0.00068333	0.0020574	0.0034173	0.0026526	0.0033964	-0.00079253	0.0010438
0.49917	-0.00060216	0.0014747	0.00097752	0.0013682	0.0030626	0.0017864	0.0038558	-0.00075733	0.00083088
0.50083	-0.0019007	0.0011464	0.001324	0.0012392	0.0032513	0.0023211	0.0039496	-0.00076116	0.0014614
0.5025	-0.00069671	0.0011352	0.0011935	0.0017962	0.0025919	0.0016731	0.0035607	0.00028823	0.00038173
0.50417	-0.00093405	0.0010358	0.0010433	0.0014138	0.003294	0.0019345	0.0032791	-0.00015524	0.00088903
0.50583	-0.00089199	0.00097765	0.00079138	0.0014575	0.0033351	0.0025113	0.0036325	-0.00091855	0.00092779
0.5075	-0.00067148	0.00093085	0.0013151	0.0011547	0.0034794	0.0021249	0.0039162	0.00020934	0.0010074
0.50917	-0.0016115	-0.019597	0.00069549	0.0013031	0.003341	0.0025153	0.0034055	7.3963e-05	0.00082214
0.51083	-0.37013	-0.39825	0.00073521	0.0014652	0.0032847	0.0022301	0.0036067	-0.00043218	0.00085303
0.5125	-0.84201	-0.82604	-0.021881	0.0017134	0.0030343	0.0025864	0.0036425	-0.00016579	0.0012787
0.51417	-1.1757	-1.1316	-0.51908	0.0018061	0.0029682	0.0017095	0.0040262	-0.00017671	0.0014404
0.51583	-1.1788	-1.1098	-1.0847	0.0016124	0.0026008	0.0025796	-0.32928	-2.4436e-05	0.0004804
0.5175	-1.1804	-1.1407	-1.4825	0.0018144	0.0027711	-0.20616	-0.99555	-0.062592	0.00076983
0.51917	-1.2155	-1.1637	-1.4104	0.0019674	0.0026904	-0.87043	-1.4177	-0.74666	0.00060475
0.52083	-1.2216	-1.18	-1.4567	-0.00040762	0.0033761	-1.2388	-1.1777	-1.1575	0.001609
0.5225	-1.2013	-1.2223	-1.4619	-0.4739	0.0027868	-1.3764	-1.1483	-1.3244	0.00083402
0.52417	-1.2494	-1.2833	-1.4398	-1.1331	0.0036442	-1.3549	-1.153	-1.2745	0.0005546
0.52583	-1.2943	-1.3506	-1.4212	-1.3976	0.003216	-1.3909	-1.1759	-1.3006	0.00021789
0.5275	-1.3419	-1.4254	-1.4816	-1.3087	0.003371	-1.4048	-1.161	-1.3254	0.00099088
0.52917	-1.442	-1.4247	-1.5386	-1.3249	0.0033138	-1.414	-1.2354	-1.3466	0.0012396
0.53083	-1.4415	-1.4254	-1.69	-1.3537	0.0038469	-1.4945	-1.2999	-1.3806	0.0011085
0.5325	-1.4421	-1.4257	-1.7466	-1.3567	0.0033445	-1.5439	-1.3905	-1.4159	0.00039463
0.53417	-1.4434	-1.4251	-1.7599	-1.3634	0.0026432	-1.68	-1.4377	-1.5471	0.0013949
0.53583	-1.4452	-1.4244	-1.7624	-1.3637	0.0031777	-1.7033	-1.4366	-1.562	0.00081366
0.5375	-1.4459	-1.4233	-1.7642	-1.4031	0.0034373	-1.6963	-1.4335	-1.5553	0.0012965
0.53917	-1.4449	-1.4225	-1.7659	-1.3946	0.0029551	-1.6907	-1.4346	-1.5527	0.00083205
0.54083	-1.4434	-1.4218	-1.7678	-1.5439	0.0031111	-1.6891	-1.4378	-1.5509	0.0011299
0.5425	-1.4421	-1.4209	-1.7694	-1.5755	0.0033688	-1.6895	-1.4404	-1.5495	0.00073908
0.54417	-1.4417	-1.4214	-1.7702	-1.5801	0.0030721	-1.6897	-1.4423	-1.548	0.001062
0.54583	-1.4423	-1.4222	-1.7702	-1.5803	0.0023091	-1.6899	-1.4427	-1.5478	0.00016391
0.5475	-1.4424	-1.4238	-1.7692	-1.5799	0.003975	-1.6897	-1.4429	-1.5487	0.0011511
0.54917	-1.4425	-1.4254	-1.7683	-1.5787	0.003244	-1.6885	-1.4425	-1.55	0.0011545
0.55083	-1.4425	-1.426	-1.768	-1.5785	0.0030394	-1.6864	-1.442	-1.5519	0.00092369
0.5525	-1.4421	-1.425	-1.7678	-1.5795	0.0033496	-1.6849	-1.4411	-1.5532	-0.0029929
0.55417	-1.4416	-1.4226	-1.7696	-1.5807	0.0030402	-1.6834	-1.4403	-1.5535	-0.41153
0.55583	-1.4419	-1.4198	-1.7703	-1.5803	0.0027934	-1.6832	-1.4386	-1.5533	-1.0601
0.5575	-1.442	-1.4187	-1.7726	-1.5795	0.0035832	-1.6837	-1.4374	-1.5529	-1.4557
0.55917	-1.4445	-1.4191	-1.7735	-1.5783	0.0038389	-1.6857	-1.4362	-1.5528	-1.2944
0.56083	-1.4437	-1.4206	-1.7725	-1.5782	0.0030526	-1.6877	-1.4356	-1.5524	-1.2782
0.5625	-1.4284	-1.4215	-1.7713	-1.5784	0.0040157	-1.6891	-1.4359	-1.5521	-1.2973
0.56417	-1.4255	-1.4214	-1.7708	-1.5793	0.003647	-1.6892	-1.4372	-1.5507	-1.309
0.56583	-1.4303	-1.4221	-1.7714	-1.5804	0.0034087	-1.6883	-1.4385	-1.5493	-1.3594
0.5675	-1.4336	-1.4286	-1.7718	-1.5804	0.0036879	-1.6888	-1.4389	-1.554	-1.4069
0.56917	-1.4323	-1.417	-1.771	-1.5786	0.0035216	-1.6953	-1.4389	-1.5308	-1.4702
0.57083	-1.4271	-1.4032	-1.7712	-1.5773	0.0032694	-1.7012	-1.4405	-1.5294	-1.5408
0.5725	-1.427	-1.3995	-1.7702	-1.5757	-0.21294	-1.6759	-1.4266	-1.5337	-1.5459
0.57417	-1.4178	-1.4007	-1.7669	-1.5753	-0.90273	-1.6683	-1.4215	-1.5382	-1.5426
0.57583	-1.406	-1.4007	-1.7679	-1.5851	-1.3389	-1.6677	-1.4202	-1.5409	-1.5418
0.5775	-1.409	-1.3976	-1.7715	-1.568	-1.3142	-1.6676	-1.4191	-1.5401	-1.5422
0.57917	-1.4099	-1.3929	-1.7757	-1.5635	-1.28	-1.6665	-1.4173	-1.5386	-1.5422
0.58083	-1.4103	-1.395	-1.7777	-1.5646	-1.3177	-1.6661	-1.4166	-1.5402	-1.5416
0.5825	-1.4225	-1.3857	-1.7725	-1.5644	-1.3396	-1.6657	-1.4168	-1.5409	-1.5407
0.58417	-1.4521	-1.3779	-1.7684	-1.5637	-1.3336	-1.6722	-1.4242	-1.5327	-1.5394
0.58583	-1.4508	-1.3772	-1.7769	-1.5629	-1.3298	-1.6604	-1.4142	-1.5211	-1.5397
0.5875	-1.453	-1.38	-1.765	-1.5645	-1.4146	-1.6482	-1.4127	-1.5145	-1.5406
0.58917	-1.454	-1.3875	-1.7545	-1.5627	-1.443	-1.6451	-1.4114	-1.5162	-1.5414
0.59083	-1.4542	-1.4148	-1.7521	-1.545	-1.5498	-1.6472	-1.4098	-1.5195	-1.5422
0.5925	-1.4526	-1.4122	-1.7587	-1.5391	-1.5677	-1.6521	-1.4078	-1.5248	-1.542
0.59417	-1.4488	-1.4034	-1.7652	-1.5381	-1.5667	-1.6545	-1.4139	-1.5477	-1.5422
0.59583	-1.4497	-1.4016	-1.7796	-1.5324	-1.5663	-1.6738	-1.4347	-1.5525	-1.5423
0.5975	-1.4529	-1.4025	-1.7822	-1.5521	-1.5656	-1.6898	-1.4322	-1.5459	-1.5407
0.59917	-1.4596	-1.4021	-1.7792	-1.6258	-1.5637	-1.6796	-1.4293	-1.5417	-1.5385
0.60083	-1.4687	-1.4008	-1.7783	-1.5596	-1.5618	-1.6778	-1.4273	-1.5393	-1.5368
0.6025	-1.476	-1.3989	-1.7778	-1.5453	-1.5605	-1.6757	-1.4245	-1.5369	-1.5343
0.60417	-1.4641	-1.4007	-1.7763	-1.534	-1.5608	-1.6734	-1.4241	-1.5358	-1.5418
0.60583	-1.4484	-1.4025	-1.7722	-1.4584	-1.5614	-1.6732	-1.4237	-1.5359	-1.5287
0.6075	-1.4375	-1.4075	-1.7656	-1.4584	-1.5625	-1.672	-1.4239	-1.5356	-1.5196
0.60917	-1.4325	-1.4143	-1.765	-1.5688	-1.563	-1.6683	-1.4249	-1.5358	-1.5193
0.61083	-1.4339	-1.4192	-1.7653	-1.5853	-1.5619	-1.6664	-1.4263	-1.5333	-1.5206
0.6125	-1.4468	-1.4233	-1.7656	-1.5831	-1.5601	-1.6663	-1.4288	-1.531	-1.5176
0.61417	-1.4468	-1.4228	-1.7666	-1.5819	-1.5578	-1.6673	-1.4373	-1.5302	-1.5128
0.61583	-1.4459	-1.4081	-1.7682	-1.5857	-1.5559	-1.6813	-1.4274	-1.5284	-1.5105
0.6175	-1.4452	-1.3964	-1.7715	-1.5695	-1.5554	-1.6879	-1.4192	-1.5275	-1.5166
0.61917	-1.4321	-1.3899	-1.7744	-1.5619	-1.5545	-1.6653	-1.4153	-1.5292	-1.5055
0.62083	-1.4291	-1.3935	-1.7759	-1.5572	-1.5555	-1.6656	-1.415	-1.5369	-1.5016
0.6225	-1.4342	-1.4034	-1.7671	-1.5489	-1.5576	-1.6663	-1.4178	-1.5534	-1.505
0.62417	-1.4506	-1.407	-1.7599	-1.5358	-1.5601	-1.6659	-1.4265	-1.5361	-1.5092
0.62583	-1.4524	-1.4084	-1.7618	-1.5208	-1.5608	-1.6707	-1.4294	-1.5229	-1.5109
0.6275	-1.4505	-1.4081	-1.7599	-1.5104	-1.5607	-1.68	-1.4266	-1.5238	-1.5128
0.62917	-1.4469	-1.4062	-1.7588	-1.5063	-1.5596	-1.6817	-1.4179	-1.5252	-1.5146
0.63083	-1.4393	-1.398	-1.7592	-1.5044	-1.5586	-1.6825	-1.4167	-1.5348	-1.5276
0.6325	-1.4229	-1.3901	-1.7598	-1.5055	-1.5577	-1.6816	-1.4176	-1.5416	-1.5432
0.63417	-1.4212	-1.3862	-1.7608	-1.5058	-1.5569	-1.6698	-1.4188	-1.543	-1.5364
0.63583	-1.4235	-1.385	-1.762	-1.5052	-1.5576	-1.6662	-1.4228	-1.5404	-1.5275
0.6375	-1.4391	-1.3949	-1.7612	-1.5041	-1.5623	-1.6653	-1.4245	-1.5288	-1.5238
0.63917	-1.4419	-1.3982	-1.756	-1.5029	-1.5652	-1.6645	-1.4227	-1.5232	-1.523
0.64083	-1.4422	-1.4011	-1.7551	-1.503	-1.5464	-1.6722	-1.4206	-1.5211	-1.5226
0.6425	-1.4402	-1.4027	-1.7568	-1.5044	-1.5464	-1.6833	-1.4173	-1.5247	-1.5222
0.64417	-1.4363	-1.404	-1.7586	-1.5067	-1.5476	-1.6863	-1.4112	-1.5318	-1.5191
0.64583	-1.4224	-1.4024	-1.7641	-1.5078	-1.5483	-1.6878	-1.4115	-1.5342	-1.5161
0.6475	-1.4198	-1.3959	-1.7649	-1.5087	-1.5479	-1.6875	-1.4143	-1.533	-1.5169
0.64917	-1.42	-1.388	-1.7646	-1.5081	-1.5471	-1.6848	-1.4179	-1.5313	-1.5191
0.65083	-1.4299	-1.385	-1.7642	-1.5084	-1.545	-1.6695	-1.4249	-1.5236	-1.5245
0.6525	-1.434	-1.3851	-1.7634	-1.5086	-1.5453	-1.6666	-1.4287	-1.5227	-1.5406
0.65417	-1.4365	-1.3951	-1.7597	-1.5095	-1.5405	-1.6678	-1.4297	-1.5249	-1.5198
0.65583	-1.4378	-1.3985	-1.752	-1.51	-1.536	-1.6694	-1.4296	-1.5256	-1.5075
0.6575	-1.4377	-1.4001	-1.7505	-1.5099	-1.5313	-1.6817	-1.4282	-1.5348	-1.5066
0.65917	-1.4349	-1.4002	-1.7514	-1.5098	-1.5284	-1.6861	-1.4227	-1.5365	-1.5044
0.66083	-1.4226	-1.4022	-1.7528	-1.5096	-1.5257	-1.6859	-1.4149	-1.537	-1.5076
0.6625	-1.4216	-1.3975	-1.7567	-1.5106	-1.5234	-1.6862	-1.4139	-1.5367	-1.5163
0.66417	-1.4327	-1.3908	-1.757	-1.51	-1.5307	-1.6848	-1.4137	-1.5318	-1.519
0.66583	-1.437	-1.3899	-1.757	-1.5096	-1.5534	-1.6759	-1.4164	-1.5242	-1.5148
0.6675	-1.4432	-1.3885	-1.7569	-1.5098	-1.5509	-1.665	-1.4213	-1.5236	-1.5059
0.66917	-1.4509	-1.3966	-1.7554	-1.5105	-1.5508	-1.6626	-1.4258	-1.5229	-1.5042
0.67083	-1.4601	-1.398	-1.7516	-1.5108	-1.551	-1.6619	-1.4278	-1.5311	-1.5047
0.6725	-1.4696	-1.3976	-1.7482	-1.5106	-1.5526	-1.6621	-1.4275	-1.5341	-1.5129
0.67417	-1.4448	-1.3972	-1.7484	-1.5113	-1.5519	-1.6727	-1.4256	-1.5338	-1.5224
0.67583	-1.2626	-1.3976	-1.7475	-1.5119	-1.5497	-1.677	-1.4208	-1.5317	-1.5245
0.6775	-1.1679	-1.3977	-1.747	-1.5129	-1.5454	-1.6789	-1.4176	-1.5264	-1.5219
0.67917	-1.0973	-1.3895	-1.7477	-1.5133	-1.5438	-1.6803	-1.4177	-1.5176	-1.5145
0.68083	-1.0686	-1.3894	-1.7472	-1.5134	-1.5434	-1.6814	-1.4174	-1.5197	-1.5035
0.6825	-1.0562	-1.3962	-1.7479	-1.514	-1.5448	-1.6793	-1.4217	-1.5278	-1.5039
0.68417	-1.0446	-1.417	-1.7489	-1.5149	-1.5585	-1.6679	-1.43	-1.5478	-1.5054
0.68583	-1.0477	-1.4179	-1.7492	-1.5152	-1.55	-1.667	-1.4327	-1.5623	-1.5175
0.6875	-1.0539	-1.4206	-1.7486	-1.5158	-1.5419	-1.6653	-1.4346	-1.5644	-1.5254
0.68917	-1.0515	-1.4261	-1.7447	-1.5162	-1.5404	-1.6776	-1.4373	-1.5695	-1.5266
0.69083	-0.99898	-1.4321	-1.7462	-1.5172	-1.5396	-1.7015	-1.4427	-1.5745	-1.5229
0.6925	-1.016	-1.4364	-1.7483	-1.5171	-1.541	-1.7062	-1.4529	-1.5313	-1.5162
0.69417	-0.9025	-1.4358	-1.7489	-1.5195	-1.5465	-1.693	-1.4334	-1.3434	-1.5047
0.69583	-0.77094	-1.3699	-1.7567	-1.5256	-1.5466	-1.6669	-1.3531	-1.2163	-1.5034
0.6975	-0.77578	-1.22	-1.7651	-1.5297	-1.5465	-1.6419	-1.1869	-1.1666	-1.5032
0.69917	-0.76795	-1.1101	-1.7695	-1.5328	-1.5407	-1.5335	-1.0683	-1.152	-1.5108
0.70083	-0.77085	-1.0001	-1.7705	-1.5321	-1.5412	-1.3705	-0.99522	-1.1247	-1.517
0.7025	-1.0713	-0.96804	-1.7701	-1.5303	-1.5423	-1.294	-0.95207	-1.0938	-1.52
0.70417	-1.2155	-0.96875	-1.7631	-1.5313	-1.5426	-1.2766	-0.93491	-1.0826	-1.5194
0.70583	-0.65719	-0.92562	-1.7029	-1.5346	-1.5462	-1.2735	-0.92102	-1.0967	-1.5186
0.7075	-0.33435	-0.91191	-1.4992	-1.5457	-1.5507	-1.2693	-0.91958	-1.1215	-1.5155
0.70917	0.022512	-0.91726	-1.3743	-1.5547	-1.5491	-1.2464	-0.9122	-1.1308	-1.505
0.71083	0.027061	-0.93035	-1.328	-1.5583	-1.5471	-1.2837	-0.84356	-1.1385	-1.5053
0.7125	0.026114	-0.85952	-1.2681	-1.56	-1.5398	-1.3038	-0.7739	-1.0116	-1.5104
0.71417	0.026502	-0.71494	-1.2437	-1.562	-1.5391	-1.2549	-0.81375	-1.0513	-1.5204
0.71583	0.026611	-0.66937	-1.2335	-1.5595	-1.5422	-1.0621	-0.92822	-1.1069	-1.5251
0.7175	0.026876	-0.68123	-1.2217	-1.55	-1.544	-1.0897	-1.2847	-1.3038	-1.5292
0.71917	0.027831	-0.69387	-1.211	-1.5498	-1.5474	-1.1244	-1.1137	-1.0968	-1.5339
0.72083	0.027471	-0.83137	-1.2164	-1.5488	-1.5525	-1.1998	-0.44048	-0.45368	-1.5409
0.7225	0.028231	-0.99164	-1.2232	-1.5545	-1.5522	-1.2736	-0.087088	-0.049542	-1.5495
0.72417	0.028001	-0.53752	-1.2179	-1.5612	-1.5516	-0.86662	0.0086651	0.024853	-1.5534
0.72583	0.02959	-0.23501	-1.2138	-1.5657	-1.5512	-0.41413	0.011256	0.029777	-1.4928
0.7275	0.028825	0.0021868	-1.1992	-1.5693	-1.5448	-0.14863	0.0091797	0.027767	-1.3128
0.72917	0.029301	0.015602	-1.1349	-1.5718	-1.5427	0.00031745	0.0096827	0.027887	-1.1817
0.73083	0.029211	0.015547	-1.0626	-1.5723	-1.5437	0.0020263	0.010001	0.028596	-1.1245
0.7325	0.030232	0.01625	-1.0635	-1.5677	-1.5447	0.00064496	0.011442	0.029798	-1.1209
0.73417	0.030382	0.017588	-1.0598	-1.555	-1.554	0.0017242	0.011754	0.030176	-1.1032
0.73583	0.030182	0.017726	-1.2282	-1.552	-1.5564	0.0021923	0.011114	0.030205	-1.0953
0.7375	0.030187	0.017212	-0.91504	-1.5539	-1.5546	0.0032665	0.012364	0.029435	-1.0899
0.73917	0.03155	0.017686	-0.35159	-1.5837	-1.5542	0.0018826	0.012134	0.030364	-1.0769
0.74083	0.031228	0.018245	-0.0023506	-1.6049	-1.554	0.0017452	0.012965	0.030704	-1.0124
0.7425	0.031824	0.018404	0.02127	-1.5975	-1.5484	0.0028314	0.012182	0.030567	-0.91536
0.74417	0.032217	0.018486	0.024194	-1.5793	-1.5465	0.0025399	0.012807	0.031027	-0.89103
0.74583	0.032826	0.017911	0.023778	-1.5221	-1.543	0.0018127	0.013142	0.031579	-0.97329
0.7475	0.032417	0.018626	0.023045	-1.3565	-1.5443	0.0025614	0.013272	0.032287	-1.3479
0.74917	0.033289	0.019264	0.023784	-1.2918	-1.5672	0.0029966	0.013171	0.032685	-0.97271
0.75083	0.032794	0.019248	0.02364	-1.3045	-1.5598	0.0024553	0.013667	0.03279	-0.3115
0.7525	0.032871	0.019999	0.024727	-1.2273	-1.5463	0.003702	0.014391	0.032892	-0.043488
0.75417	0.033798	0.020369	0.023985	-1.1758	-1.4564	0.003343	0.014216	0.033342	0.02579
0.75583	0.034278	0.02061	0.024595	-1.1439	-1.3294	0.0031173	0.014324	0.03368	0.027975
0.7575	0.034803	0.020561	0.024745	-1.0929	-1.2381	0.0037432	0.015347	0.033595	0.026806
0.75917	0.0343	0.020511	0.024953	-1.039	-1.1602	0.003411	0.014693	0.033883	0.028006
0.76083	0.034872	0.02154	0.025107	-1.0401	-1.0853	0.0034852	0.015549	0.034947	0.029108
0.7625	0.035332	0.021391	0.02545	-0.93036	-1.0845	0.0038452	0.016113	0.035292	0.028442
0.76417	0.035507	0.021222	0.025457	-0.82105	-1.0816	0.0036689	0.016371	0.035594	0.029126
0.76583	0.036218	0.021727	0.026092	-0.86464	-1.076	0.0033246	0.016106	0.035526	0.029229
0.7675	0.035788	0.021879	0.026246	-0.97283	-1.0521	0.0037214	0.016699	0.035923	0.029752
0.76917	0.036782	0.022177	0.026332	-1.2251	-1.0432	0.0043311	0.016851	0.037335	0.030326
0.77083	0.036939	0.022487	0.026123	-1.4713	-1.0546	0.0038787	0.016518	0.037591	0.030956
0.7725	0.036843	0.02278	0.026533	-1.4733	-1.0995	0.0037436	0.017533	0.03722	0.030771
0.77417	0.037297	0.023005	0.027002	-0.91114	-0.98515	0.0046725	0.017598	0.036988	0.031685
0.77583	0.038314	0.023785	0.027195	-0.27614	-0.88422	0.0042724	0.017211	0.037623	0.031013
0.7775	0.037776	0.023486	0.027241	0.016106	-0.90484	0.0048271	0.017739	0.037913	0.032081
0.77917	0.039067	0.023721	0.02747	0.020892	-0.88975	0.0040103	0.018854	0.038077	0.031965
0.78083	0.038825	0.023654	0.028055	0.020261	-0.86414	0.0041977	0.01859	0.038465	0.032468
0.7825	0.039002	0.024302	0.027704	0.019474	-1.2018	0.0044603	0.018709	0.038979	0.03311
0.78417	0.039031	0.023665	0.028532	0.020495	-0.98773	0.0045892	0.018846	0.038479	0.034283
0.78583	0.038991	0.0245	0.028325	0.021292	-0.31446	0.0049279	0.018914	0.039261	0.034066
0.7875	0.039354	0.025241	0.028812	0.021031	-0.0024423	0.0051506	0.01924	0.039989	0.034378
0.78917	0.04	0.025506	0.029028	0.021741	0.026269	0.0049562	0.0198	0.039505	0.035088
0.79083	0.039733	0.026068	0.029133	0.022235	0.02985	0.0046409	0.02009	0.040432	0.03521
0.7925	0.041028	0.025806	0.029387	0.022162	0.030054	0.0051627	0.02026	0.040493	0.035595
0.79417	0.041087	0.025578	0.029389	0.022414	0.029521	0.0056733	0.020314	0.04121	0.035605
0.79583	0.041406	0.025896	0.030171	0.022446	0.030567	0.0051878	0.020844	0.041505	0.037075
0.7975	0.041054	0.026565	0.030431	0.023037	0.031929	0.004923	0.021189	0.041924	0.036708
0.79917	0.041999	0.026857	0.030419	0.022087	0.03204	0.0050616	0.020485	0.042388	0.037459
0.80083	0.04257	0.026462	0.031005	0.022912	0.033107	0.0059615	0.022056	0.042579	0.037923
0.8025	0.042678	0.026801	0.031079	0.023787	0.032782	0.005967	0.022388	0.042818	0.037709
0.80417	0.04301	0.02703	0.030295	0.023615	0.033651	0.0061666	0.022544	0.042997	0.03842
0.80583	0.042934	0.027872	0.030664	0.023794	0.034298	0.0057542	0.022592	0.042797	0.038807
0.8075	0.043646	0.027991	0.032264	0.024267	0.034892	0.0064164	0.022507	0.043492	0.03866
0.80917	0.043987	0.028146	0.032028	0.024531	0.035069	0.0059465	0.022815	0.043895	0.038887
0.81083	0.044324	0.028273	0.031336	0.024758	0.035521	0.006203	0.023629	0.043827	0.040009
0.8125	0.044734	0.029275	0.032114	0.025244	0.036286	0.0058356	0.02332	0.044581	0.040434
0.81417	0.045003	0.027997	0.032183	0.025669	0.036562	0.0062535	0.023848	0.044731	0.04111
0.81583	0.045306	0.029039	0.032419	0.025862	0.037338	0.0067281	0.023846	0.045118	0.041422
0.8175	0.045019	0.028899	0.0327	0.026201	0.037542	0.0060258	0.024353	0.045465	0.04179
0.81917	0.045684	0.029773	0.032606	0.026999	0.037713	0.0067381	0.025027	0.045892	0.041607
0.82083	0.045973	0.029573	0.03267	0.025992	0.038981	0.0070369	0.025076	0.046173	0.042542
0.8225	0.047117	0.029574	0.033649	0.027093	0.039942	0.0073553	0.025225	0.046885	0.042352
0.82417	0.046941	0.030563	0.033092	0.027157	0.040427	0.0067558	0.02524	0.046556	0.043776
0.82583	0.046788	0.030471	0.033673	0.026584	0.040885	0.0066546	0.025897	0.047151	0.043171
0.8275	0.047146	0.031069	0.034413	0.027011	0.041026	0.0074993	0.025801	0.046888	0.043162
0.82917	0.046469	0.031155	0.034707	0.026876	0.041648	0.006811	0.026044	0.048137	0.044657
0.83083	0.047612	0.031605	0.034882	0.027806	0.042155	0.0072951	0.026333	0.048229	0.044982
0.8325	0.048504	0.031254	0.034672	0.028089	0.042657	0.0081792	0.027153	0.048589	0.044246
0.83417	0.04839	0.031924	0.035179	0.027265	0.043223	0.0072015	0.025917	0.048862	0.0451
0.83583	0.049	0.032366	0.036044	0.028489	0.044204	0.0077647	0.026699	0.049107	0.046068
0.8375	0.049588	0.032144	0.035272	0.02923	0.044286	0.0075844	0.027312	0.049768	0.046782
0.83917	0.049847	0.031774	0.036592	0.029121	0.045408	0.0072669	0.027545	0.049848	0.046049
0.84083	0.049334	0.032431	0.036	0.029399	0.046002	0.0080375	0.028089	0.049592	0.047077
0.8425	0.050466	0.033622	0.036171	0.029086	0.045703	0.0077355	0.028385	0.050478	0.047168
0.84417	0.050517	0.032546	0.03647	0.029231	0.046646	0.0072969	0.027975	0.050045	0.047324
0.84583	0.051013	0.033388	0.036968	0.030309	0.047021	0.0080672	0.028969	0.050934	0.048142
0.8475	0.051523	0.033215	0.036707	0.030618	0.047499	0.0084109	0.028775	0.050724	0.048165
0.84917	0.051821	0.033863	0.037372	0.030977	0.047282	0.0084961	0.029305	0.051672	0.04857
0.85083	0.051508	0.034248	0.036978	0.03064	0.048541	0.008875	0.029997	0.052708	0.049446
0.8525	0.051209	0.034113	0.037211	0.030998	0.049421	0.0080358	0.029476	0.052319	0.049986
0.85417	0.051787	0.035067	0.038216	0.030849	0.050155	0.0084172	0.030288	0.05254	0.049881
0.85583	0.05275	0.034225	0.038208	0.031627	0.049967	0.0091566	0.030553	0.052265	0.050018
0.8575	0.052434	0.035161	0.038191	0.032359	0.050516	0.0094209	0.03029	0.052532	0.050453
0.85917	0.053542	0.035146	0.038688	0.032031	0.05048	0.0083608	0.030118	0.053526	0.051061
0.86083	0.052885	0.035531	0.038337	0.032362	0.051397	0.0087321	0.031272	0.053705	0.051596
0.8625	0.054175	0.035692	0.038401	0.032692	0.051877	0.0092272	0.031806	0.053878	0.051857
0.86417	0.054443	0.036018	0.039168	0.032803	0.053166	0.0093525	0.031594	0.054759	0.052836
0.86583	0.054222	0.036845	0.039102	0.032833	0.053031	0.0089606	0.031479	0.054263	0.052128
0.8675	0.054458	0.036451	0.040262	0.033386	0.054139	0.0092593	0.031115	0.055192	0.052764
0.86917	0.055548	0.03614	0.039265	0.03451	0.053333	0.0091749	0.031626	0.055021	0.05405
0.87083	0.056072	0.037157	0.040116	0.033704	0.054075	0.010097	0.032175	0.056032	0.053116
0.8725	0.056056	0.038075	0.040074	0.033734	0.055196	0.0094457	0.032756	0.055776	0.054293
0.87417	0.05602	0.037734	0.040958	0.034437	0.055448	0.0093727	0.032892	0.056155	0.054317
0.87583	0.056338	0.038192	0.039799	0.034738	0.055878	0.0092951	0.033036	0.056136	0.055477
0.8775	0.056129	0.038128	0.040509	0.035282	0.056437	0.0098083	0.033545	0.056918	0.055851
0.87917	0.056645	0.038273	0.04124	0.035049	0.056742	0.010022	0.033861	0.056909	0.056219
0.88083	0.057346	0.038348	0.041103	0.034791	0.057145	0.0099678	0.033943	0.057131	0.056008
0.8825	0.057902	0.039208	0.041564	0.035376	0.05942	0.010118	0.034782	0.057874	0.056354
0.88417	0.058487	0.039184	0.042069	0.036195	0.058254	0.010509	0.034266	0.058023	0.056952
0.88583	0.058139	0.039294	0.04218	0.035705	0.058334	0.010974	0.035305	0.058283	0.057188
0.8875	0.0579	0.038907	0.042357	0.037328	0.059654	0.010849	0.035358	0.058508	0.057088
0.88917	0.058698	0.039334	0.043527	0.036869	0.0606	0.010282	0.035336	0.059313	0.05912
0.89083	0.058892	0.040315	0.043014	0.03655	0.060068	0.011175	0.035744	0.059303	0.058422
0.8925	0.05944	0.04004	0.042949	0.037513	0.061236	0.010599	0.035799	0.059812	0.059142
0.89417	0.060063	0.040042	0.042836	0.037575	0.061296	0.011254	0.035901	0.059875	0.059404
0.89583	0.05998	0.040365	0.043801	0.037719	0.062744	0.011246	0.036171	0.060193	0.059073
0.8975	0.060312	0.040703	0.043438	0.037663	0.062129	0.011241	0.036699	0.060835	0.060731
0.89917	0.060928	0.041293	0.043935	0.037732	0.063811	0.011369	0.036597	0.061335	0.060105
0.90083	0.060527	0.041443	0.044312	0.038904	0.063378	0.011549	0.036731	0.061608	0.061185
0.9025	0.061344	0.041425	0.044624	0.039106	0.064399	0.011064	0.037041	0.061819	0.0612
0.90417	0.062038	0.041119	0.044495	0.03838	0.064369	0.010785	0.037365	0.061099	0.06075
0.90583	0.061427	0.041597	0.044979	0.03895	0.065189	0.011255	0.038007	0.06223	0.061227
0.9075	0.062312	0.042007	0.044883	0.03894	0.065505	0.011004	0.038225	0.062695	0.062523
0.90917	0.062605	0.04184	0.045482	0.038837	0.065998	0.01175	0.038907	0.063113	0.063026
0.91083	0.062099	0.042499	0.045646	0.040895	0.066441	0.011289	0.038599	0.063055	0.062669
0.9125	0.063675	0.042752	0.045916	0.039865	0.0667	0.011925	0.03934	0.063293	0.063374
0.91417	0.063056	0.042741	0.046073	0.040463	0.067629	0.012094	0.038784	0.063988	0.064294
0.91583	0.063885	0.043626	0.046083	0.040869	0.068982	0.011759	0.039055	0.063952	0.064899
0.9175	0.063873	0.044053	0.046201	0.040275	0.068097	0.012132	0.039788	0.064428	0.064509
0.91917	0.064567	0.043849	0.046095	0.041245	0.068614	0.011861	0.040484	0.064854	0.064826
0.92083	0.064284	0.044667	0.046949	0.041506	0.069516	0.012289	0.040485	0.064981	0.064454
0.9225	0.064358	0.044188	0.047109	0.041748	0.070094	0.012486	0.040184	0.064962	0.06597
0.92417	0.065063	0.044217	0.046761	0.041214	0.070789	0.012814	0.040804	0.065681	0.066679
0.92583	0.065769	0.044522	0.04745	0.042234	0.071528	0.012599	0.041888	0.065853	0.066734
0.9275	0.066164	0.045061	0.048991	0.041609	0.071222	0.012781	0.041381	0.065994	0.066667
0.92917	0.06632	0.044773	0.048	0.043112	0.072189	0.012503	0.04138	0.066011	0.067739
0.93083	0.066725	0.046042	0.047916	0.042183	0.072005	0.012947	0.041883	0.066651	0.068063
0.9325	0.066548	0.046414	0.047753	0.042481	0.07277	0.012855	0.042793	0.066987	0.068846
0.93417	0.066459	0.046371	0.0484	0.042867	0.073844	0.012619	0.042028	0.067497	0.069051
0.93583	0.066917	0.046363	0.049418	0.043207	0.073927	0.013609	0.042179	0.067474	0.069026
0.9375	0.066811	0.046075	0.049234	0.044544	0.074646	0.012742	0.042943	0.068133	0.069668
0.93917	0.068051	0.047136	0.049651	0.044482	0.074908	0.012917	0.043049	0.068853	0.069678
0.94083	0.068397	0.046803	0.049832	0.044326	0.075274	0.013231	0.043163	0.067997	0.070058
0.9425	0.068956	0.047467	0.050163	0.044618	0.076092	0.01372	0.043606	0.069368	0.070419
0.94417	0.068917	0.047563	0.050093	0.045356	0.076081	0.013896	0.044116	0.069704	0.071289
0.94583	0.069069	0.047933	0.050332	0.04536	0.077753	0.013346	0.044096	0.069916	0.071184
0.9475	0.069342	0.047527	0.050363	0.045638	0.077568	0.013445	0.04497	0.070014	0.072082
0.94917	0.070335	0.047454	0.050622	0.044694	0.077867	0.013408	0.045024	0.069948	0.072332
0.95083	0.070913	0.048451	0.051069	0.046576	0.077888	0.013641	0.04499	0.070662	0.072334
0.9525	0.07012	0.048407	0.051331	0.045717	0.078534	0.014023	0.044748	0.070639	0.072266
0.95417	0.071172	0.047942	0.051125	0.046482	0.078926	0.013724	0.045438	0.070889	0.073505
0.95583	0.071023	0.048305	0.051911	0.04645	0.078901	0.015035	0.04551	0.071122	0.074061
0.9575	0.071605	0.049238	0.051972	0.046708	0.079761	0.01428	0.04665	0.071403	0.073865
0.95917	0.071606	0.049747	0.051772	0.04691	0.08074	0.014014	0.046251	0.071581	0.074485
0.96083	0.07191	0.049192	0.052754	0.046905	0.081464	0.014319	0.046649	0.072195	0.074859
0.9625	0.072794	0.049388	0.052646	0.047416	0.081475	0.014773	0.047001	0.0731	0.075547
0.96417	0.072804	0.049912	0.053187	0.048318	0.081679	0.014338	0.046873	0.072707	0.076585
0.96583	0.073267	0.049517	0.052525	0.04829	0.082063	0.015471	0.047745	0.073401	0.076299
0.9675	0.073236	0.050727	0.053923	0.048292	0.082776	0.015092	0.047809	0.073805	0.076585
0.96917	0.073802	0.050897	0.053514	0.048545	0.083457	0.015289	0.048073	0.073454	0.076002
0.97083	0.074572	0.050464	0.053984	0.048552	0.084018	0.015634	0.047697	0.074525	0.077538
0.9725	0.073037	0.051163	0.053932	0.048941	0.084675	0.015424	0.048011	0.074495	0.078128
0.97417	0.074368	0.050731	0.054004	0.049041	0.085283	0.015317	0.047995	0.074589	0.078004
0.97583	0.074856	0.052115	0.054188	0.04957	0.085238	0.015895	0.048753	0.075594	0.078301
0.9775	0.074918	0.051725	0.054952	0.049584	0.085519	0.015732	0.048857	0.075242	0.07948
0.97917	0.075442	0.052435	0.054484	0.049648	0.085712	0.015443	0.049695	0.075887	0.079151
0.98083	0.075747	0.052635	0.055974	0.049887	0.086112	0.016022	0.0501	0.07623	0.079475
0.9825	0.076643	0.052036	0.055804	0.050242	0.087499	0.015759	0.04956	0.076105	0.080119
0.98417	0.07689	0.052852	0.055302	0.050526	0.088287	0.015765	0.049953	0.076304	0.080364
0.98583	0.07705	0.05328	0.055448	0.049999	0.088034	0.016102	0.050158	0.076542	0.080433
0.9875	0.077152	0.053606	0.056134	0.051329	0.087885	0.016507	0.050947	0.077302	0.08074
0.98917	0.077371	0.052723	0.056432	0.051367	0.088695	0.016319	0.050717	0.077567	0.081589
0.99083	0.077647	0.053949	0.056444	0.051489	0.089057	0.01631	0.051312	0.07808	0.082649
0.9925	0.07794	0.054245	0.056828	0.051597	0.090192	0.016459	0.051039	0.078098	0.082737
0.99417	0.078262	0.054145	0.056637	0.051945	0.090048	0.017024	0.051604	0.078424	0.082858
0.99583	0.078558	0.054385	0.057448	0.051902	0.090762	0.016273	0.052238	0.079107	0.082723
0.9975	0.078944	0.054518	0.057642	0.052479	0.092139	0.016254	0.052505	0.078236	0.083477
0.99917	0.079482	0.055217	0.057886	0.052819	0.091997	0.016655	0.052841	0.078927	0.083606
1.0008	0.079907	0.055013	0.05758	0.052296	0.092074	0.017038	0.053423	0.080417	0.084359
1.0025	0.079962	0.055474	0.057641	0.053663	0.092741	0.017028	0.053262	0.080349	0.084881
1.0042	0.080922	0.055333	0.058485	0.053414	0.093379	0.016909	0.053469	0.080803	0.085518
1.0058	0.080342	0.055969	0.058088	0.054326	0.093606	0.017005	0.05322	0.080929	0.085269
1.0075	0.081348	0.056661	0.05869	0.053804	0.093351	0.01728	0.053654	0.081158	0.084881
1.0092	0.081178	0.056754	0.05843	0.053665	0.094207	0.017183	0.053687	0.081405	0.086637
1.0108	0.081212	0.05631	0.059456	0.054174	0.094996	0.016825	0.054662	0.081696	0.087032
1.0125	0.081695	0.056466	0.059323	0.054866	0.095039	0.017172	0.05461	0.081938	0.08786
1.0142	0.081796	0.057162	0.060137	0.054894	0.096371	0.018122	0.054828	0.082586	0.087687
1.0158	0.082235	0.056764	0.059763	0.055258	0.096712	0.018033	0.055379	0.083412	0.088053
1.0175	0.082453	0.056978	0.060429	0.055975	0.096889	0.017715	0.055282	0.082995	0.088638
1.0192	0.08264	0.057356	0.060722	0.05587	0.09768	0.017948	0.056135	0.083486	0.08892
1.0208	0.082781	0.058096	0.060462	0.056351	0.097834	0.018355	0.055419	0.083567	0.088647
1.0225	0.08403	0.057869	0.060411	0.055781	0.097783	0.017806	0.0565	0.084067	0.089103
1.0242	0.083774	0.058579	0.061717	0.056122	0.098871	0.019109	0.056505	0.084421	0.09008
1.0258	0.084585	0.058603	0.060986	0.056947	0.099488	0.018462	0.056142	0.084071	0.090011
1.0275	0.083977	0.058515	0.061738	0.056339	0.099214	0.018365	0.056744	0.084834	0.090814
1.0292	0.084633	0.059574	0.061924	0.056515	0.09985	0.018915	0.056869	0.085525	0.091018
1.0308	0.085179	0.059079	0.062137	0.057713	0.10028	0.018281	0.057528	0.085752	0.09195
1.0325	0.08612	0.060208	0.062056	0.057829	0.10008	0.018144	0.057277	0.085277	0.092294
1.0342	0.085623	0.059272	0.062358	0.057713	0.1005	0.018538	0.058093	0.085298	0.0923
1.0358	0.086344	0.05943	0.062902	0.058311	0.10088	0.01906	0.058484	0.086793	0.092668
1.0375	0.085808	0.060481	0.062377	0.058114	0.10193	0.018897	0.058441	0.086824	0.093187
1.0392	0.086226	0.060496	0.062706	0.059295	0.10252	0.019696	0.05872	0.086925	0.094448
1.0408	0.087003	0.060546	0.06387	0.058273	0.10303	0.018723	0.058923	0.088104	0.09441
1.0425	0.086959	0.060478	0.063234	0.058841	0.10325	0.019348	0.059864	0.088033	0.094518
1.0442	0.088273	0.060749	0.063764	0.059575	0.10464	0.018893	0.059243	0.088319	0.095102
1.0458	0.088494	0.061131	0.064273	0.060176	0.10449	0.020377	0.059573	0.088232	0.095453
1.0475	0.089018	0.061749	0.063868	0.0598	0.10473	0.019549	0.059664	0.088781	0.095724
1.0492	0.088947	0.062234	0.064977	0.060309	0.10555	0.019791	0.060055	0.08879	0.095828
1.0508	0.089437	0.062039	0.064398	0.06019	0.10617	0.019967	0.059779	0.089302	0.097257
1.0525	0.089109	0.061716	0.064747	0.060639	0.10653	0.019586	0.060437	0.089404	0.096807
1.0542	0.08988	0.061773	0.064667	0.060685	0.10672	0.02001	0.06101	0.08993	0.097473
1.0558	0.089804	0.062058	0.065593	0.061072	0.10712	0.019382	0.061458	0.090822	0.098119
1.0575	0.090291	0.062583	0.065382	0.060932	0.10766	0.01977	0.062007	0.089991	0.09771
1.0592	0.089971	0.063749	0.06562	0.061473	0.10799	0.019794	0.061179	0.08994	0.098824
1.0608	0.09151	0.062772	0.065364	0.061066	0.10863	0.019726	0.06163	0.091126	0.099023
1.0625	0.090545	0.063283	0.066134	0.062153	0.10903	0.020248	0.062827	0.091214	0.099249
1.0642	0.091784	0.063022	0.066175	0.063011	0.10913	0.020521	0.062635	0.091781	0.099234
1.0658	0.092024	0.063923	0.066831	0.062452	0.10951	0.019904	0.063002	0.092137	0.099627
1.0675	0.093192	0.064508	0.066476	0.063084	0.11052	0.020795	0.062385	0.091208	0.1003
1.0692	0.092577	0.064147	0.06735	0.063191	0.11051	0.020696	0.063161	0.093068	0.1005
1.0708	0.092298	0.064282	0.067019	0.063345	0.11066	0.020459	0.063079	0.092964	0.1006
1.0725	0.093336	0.063514	0.068077	0.063489	0.11182	0.021097	0.064206	0.093155	0.10286
1.0742	0.092982	0.064419	0.068073	0.064226	0.11159	0.020948	0.064999	0.093498	0.10166
1.0758	0.093825	0.064831	0.067867	0.064169	0.11314	0.021281	0.064349	0.094726	0.10269
1.0775	0.094615	0.065093	0.06867	0.064854	0.11231	0.020487	0.065285	0.094282	0.10268
1.0792	0.094933	0.065438	0.068528	0.064463	0.11328	0.021259	0.06462	0.09429	0.10376
1.0808	0.09546	0.066333	0.069034	0.065289	0.11399	0.021969	0.065278	0.094498	0.10304
1.0825	0.09551	0.066385	0.068248	0.065768	0.1141	0.021207	0.065746	0.095291	0.10464
1.0842	0.095648	0.066308	0.06975	0.065348	0.11522	0.022046	0.065561	0.095789	0.10455
1.0858	0.096582	0.06751	0.069875	0.064841	0.11442	0.02226	0.065056	0.095197	0.1054
1.0875	0.096752	0.067164	0.069684	0.065399	0.11538	0.021562	0.066094	0.095549	0.1058
1.0892	0.096251	0.066775	0.069503	0.065807	0.11624	0.022055	0.066786	0.095604	0.10566
1.0908	0.097476	0.067521	0.070315	0.066309	0.11607	0.021107	0.067012	0.096909	0.10594
1.0925	0.096745	0.067619	0.070288	0.066881	0.11662	0.021639	0.067261	0.096872	0.10695
1.0942	0.097486	0.067923	0.070737	0.066691	0.11726	0.022185	0.06716	0.097068	0.10733
1.0958	0.097886	0.068017	0.070887	0.067051	0.11795	0.02244	0.067177	0.09751	0.10741
1.0975	0.098255	0.067851	0.071231	0.067605	0.11815	0.022324	0.068076	0.097642	0.10806
1.0992	0.098241	0.068769	0.071888	0.067653	0.11886	0.0224	0.068706	0.098138	0.1085
1.1008	0.098954	0.068655	0.071453	0.067685	0.11955	0.022266	0.068289	0.098629	0.10874
1.1025	0.099188	0.068477	0.0722	0.068484	0.11905	0.023269	0.068303	0.099	0.10891
1.1042	0.099068	0.06878	0.071818	0.068348	0.12005	0.02313	0.069094	0.10007	0.10939
1.1058	0.099594	0.069383	0.072186	0.069134	0.11992	0.022019	0.068648	0.09924	0.10923
1.1075	0.099705	0.06958	0.072247	0.069165	0.12077	0.022708	0.069931	0.10027	0.11068
1.1092	0.10009	0.070211	0.072636	0.069193	0.1217	0.023251	0.06953	0.099772	0.11117
1.1108	0.10073	0.070502	0.073218	0.069603	0.12151	0.023251	0.069775	0.10016	0.1108
1.1125	0.10111	0.07076	0.073294	0.069626	0.12199	0.023388	0.06956	0.10114	0.11141
1.1142	0.1008	0.070661	0.073907	0.069609	0.12267	0.022963	0.070146	0.1011	0.1121
1.1158	0.10164	0.070311	0.073862	0.070189	0.12249	0.023325	0.070508	0.10126	0.11234
1.1175	0.10212	0.071442	0.073968	0.069947	0.12316	0.023455	0.070757	0.10172	0.11298
1.1192	0.10199	0.071018	0.073901	0.070477	0.12387	0.023898	0.07115	0.10232	0.11376
1.1208	0.10306	0.071383	0.074314	0.070723	0.12474	0.023363	0.072301	0.10234	0.11358
1.1225	0.10299	0.071486	0.074313	0.070587	0.12452	0.023612	0.071686	0.10304	0.11344
1.1242	0.10348	0.071741	0.075527	0.070527	0.12567	0.023548	0.072173	0.10249	0.11432
1.1258	0.10374	0.072255	0.075043	0.071927	0.12587	0.023629	0.072761	0.10266	0.11523
1.1275	0.10444	0.072372	0.075299	0.071269	0.12597	0.023923	0.072401	0.10367	0.11536
1.1292	0.10438	0.072916	0.075699	0.071471	0.1265	0.023914	0.072758	0.10397	0.11489
1.1308	0.10454	0.072597	0.076213	0.072724	0.12599	0.024693	0.072518	0.10505	0.11578
1.1325	0.10507	0.072183	0.075477	0.072464	0.12707	0.024108	0.073005	0.10527	0.11606
1.1342	0.10496	0.073498	0.076136	0.073577	0.1273	0.024271	0.073597	0.10522	0.11669
1.1358	0.10593	0.073759	0.075931	0.072646	0.12752	0.024294	0.073731	0.10524	0.11731
1.1375	0.10565	0.073431	0.07692	0.072954	0.12911	0.024509	0.074105	0.10532	0.11776
1.1392	0.10593	0.073836	0.076808	0.073802	0.12947	0.024527	0.074127	0.10582	0.11847
1.1408	0.10637	0.074598	0.077129	0.074152	0.12913	0.024679	0.073981	0.10576	0.11812
1.1425	0.1066	0.073974	0.077599	0.073958	0.12897	0.024442	0.074849	0.10667	0.11826
1.1442	0.10711	0.074661	0.077941	0.073853	0.13025	0.024985	0.075285	0.10612	0.11919
1.1458	0.10743	0.075013	0.077512	0.074628	0.13006	0.024521	0.076849	0.10742	0.12009
1.1475	0.10787	0.074279	0.078377	0.073893	0.13053	0.02479	0.076325	0.10766	0.11984
1.1492	0.108	0.075674	0.078692	0.074952	0.13182	0.025108	0.077258	0.10763	0.12054
1.1508	0.10881	0.076071	0.078259	0.075261	0.13166	0.025375	0.078012	0.108	0.12099
1.1525	0.10832	0.076135	0.078108	0.075663	0.13244	0.025032	0.077581	0.10824	0.12179
1.1542	0.10948	0.075709	0.079096	0.075908	0.13328	0.025137	0.078611	0.10882	0.12161
1.1558	0.1089	0.075765	0.079378	0.075976	0.13311	0.025216	0.077403	0.10953	0.12315
1.1575	0.11003	0.076419	0.079951	0.076226	0.13363	0.025088	0.078399	0.10987	0.12298
1.1592	0.11035	0.076741	0.080609	0.076168	0.13427	0.025843	0.078074	0.10958	0.12436
1.1608	0.11073	0.076636	0.080193	0.076493	0.13446	0.025623	0.078047	0.10943	0.12428
1.1625	0.11049	0.076909	0.080347	0.076943	0.1338	0.026071	0.078657	0.10958	0.1239
1.1642	0.11057	0.076833	0.080942	0.077585	0.13531	0.025758	0.079213	0.11133	0.12472
1.1658	0.11118	0.077123	0.080462	0.077413	0.13595	0.026037	0.079649	0.1099	0.12463
1.1675	0.11175	0.077705	0.081291	0.078006	0.13669	0.025288	0.07981	0.111	0.12501
1.1692	0.11173	0.077722	0.081318	0.078698	0.13563	0.026676	0.080147	0.11161	0.12512
1.1708	0.1119	0.078896	0.081184	0.078366	0.1375	0.026098	0.081344	0.11101	0.12623
1.1725	0.11321	0.078638	0.081314	0.078051	0.13666	0.026125	0.081073	0.11197	0.1275
1.1742	0.11298	0.078553	0.08245	0.078813	0.13812	0.026382	0.081018	0.11303	0.12748
1.1758	0.11295	0.079111	0.082631	0.079468	0.13856	0.026103	0.081252	0.11367	0.12748
1.1775	0.11351	0.078169	0.08239	0.079756	0.13793	0.02621	0.08204	0.1136	0.12783
1.1792	0.11431	0.078962	0.082851	0.07928	0.13854	0.02568	0.082059	0.11321	0.12831
1.1808	0.11366	0.079408	0.082599	0.079918	0.13874	0.026474	0.081859	0.11335	0.1287
1.1825	0.11449	0.079501	0.082936	0.079954	0.13895	0.026379	0.082275	0.11366	0.12946
1.1842	0.11521	0.080182	0.083572	0.080239	0.14065	0.027493	0.082031	0.11433	0.12986
1.1858	0.11563	0.08019	0.084055	0.080188	0.14123	0.0265	0.083253	0.11525	0.12968
1.1875	0.11568	0.080352	0.084346	0.080469	0.14061	0.026843	0.082959	0.11519	0.13008
1.1892	0.11642	0.0807	0.083851	0.080946	0.14123	0.026769	0.083201	0.11525	0.13116
1.1908	0.11663	0.081552	0.084625	0.081531	0.14164	0.027372	0.083727	0.11588	0.13061
1.1925	0.11672	0.080878	0.084427	0.082043	0.1426	0.027233	0.08417	0.11569	0.13195
1.1942	0.1168	0.080759	0.085047	0.081462	0.14176	0.027561	0.083603	0.11669	0.13252
1.1958	0.11744	0.081377	0.085221	0.081402	0.14339	0.027175	0.083704	0.11711	0.13301
1.1975	0.11678	0.082228	0.085091	0.082393	0.14343	0.026829	0.084313	0.11664	0.13295
1.1992	0.11848	0.08141	0.08594	0.082965	0.14472	0.027372	0.085088	0.11761	0.13373
1.2008	0.11847	0.082134	0.085978	0.082561	0.14492	0.027543	0.084836	0.11765	0.13425
1.2025	0.11865	0.081651	0.08517	0.08301	0.14499	0.027075	0.085886	0.11782	0.1346
1.2042	0.11842	0.082659	0.085476	0.082725	0.14531	0.027801	0.085551	0.11862	0.13464
1.2058	0.11939	0.081934	0.086882	0.083762	0.14529	0.02742	0.086208	0.11938	0.13571
1.2075	0.11983	0.082775	0.08656	0.082911	0.1458	0.027915	0.08649	0.11891	0.13573
1.2092	0.11954	0.082769	0.087012	0.084248	0.14594	0.027778	0.086826	0.11963	0.13629
1.2108	0.12008	0.08366	0.087841	0.083729	0.14637	0.028145	0.08734	0.11978	0.13627
1.2125	0.12066	0.083823	0.087286	0.084919	0.14661	0.027695	0.087724	0.12044	0.13636
1.2142	0.12098	0.084088	0.086818	0.084749	0.14804	0.02826	0.087076	0.12023	0.13768
1.2158	0.1207	0.083935	0.088597	0.085156	0.14869	0.028243	0.087215	0.12143	0.13733
1.2175	0.12059	0.084748	0.08811	0.085507	0.14814	0.029028	0.087648	0.12103	0.13812
1.2192	0.12133	0.084288	0.088936	0.085701	0.14824	0.028639	0.088377	0.1213	0.13819
1.2208	0.12214	0.085223	0.088731	0.086265	0.14941	0.028889	0.088383	0.12105	0.13926
1.2225	0.1223	0.084857	0.088921	0.08688	0.1502	0.028549	0.088279	0.12214	0.13921
1.2242	0.12309	0.085762	0.089536	0.08616	0.15008	0.028852	0.08879	0.12208	0.14
1.2258	0.12311	0.085336	0.088922	0.086287	0.15008	0.029079	0.089344	0.12293	0.14031
1.2275	0.12332	0.085173	0.089426	0.08698	0.15148	0.029345	0.088501	0.12307	0.14085
1.2292	0.1243	0.085463	0.089305	0.087201	0.15139	0.029269	0.089727	0.1236	0.14169
1.2308	0.12389	0.085622	0.089877	0.087974	0.15212	0.02898	0.090216	0.12411	0.14178
1.2325	0.12519	0.08707	0.089392	0.087197	0.15209	0.03008	0.090578	0.12431	0.14213
1.2342	0.1252	0.08596	0.090544	0.087418	0.15344	0.028967	0.090564	0.12428	0.14226
1.2358	0.12472	0.086554	0.090936	0.088432	0.15333	0.029889	0.090688	0.1246	0.14279
1.2375	0.12478	0.087127	0.090517	0.088189	0.1534	0.029743	0.091028	0.12499	0.1435
1.2392	0.12616	0.087587	0.091595	0.088657	0.15439	0.029988	0.091297	0.1254	0.1438
1.2408	0.12652	0.087069	0.09193	0.089312	0.1535	0.029303	0.091588	0.12569	0.14394
1.2425	0.12661	0.087643	0.091553	0.088482	0.15521	0.029855	0.091604	0.12576	0.14494
1.2442	0.12739	0.087412	0.092371	0.090247	0.15499	0.030141	0.092467	0.12666	0.14576
1.2458	0.12688	0.088396	0.092611	0.089456	0.15618	0.029291	0.092899	0.1266	0.14579
1.2475	0.12778	0.088226	0.09259	0.089615	0.15579	0.029732	0.092803	0.1274	0.14539
1.2492	0.12793	0.089157	0.092779	0.089849	0.15586	0.030169	0.092636	0.12762	0.14648
1.2508	0.12768	0.08857	0.093089	0.090473	0.15679	0.030793	0.092518	0.12697	0.14654
1.2525	0.12868	0.088187	0.092502	0.09093	0.15645	0.029785	0.092985	0.12734	0.14721
1.2542	0.12939	0.088681	0.092941	0.090937	0.15802	0.030641	0.093647	0.12806	0.14837
1.2558	0.12934	0.088912	0.092566	0.091336	0.15799	0.029441	0.093959	0.12862	0.14842
1.2575	0.12986	0.089684	0.093876	0.091177	0.15897	0.030275	0.094324	0.12896	0.14815
1.2592	0.12967	0.089685	0.094087	0.091795	0.15913	0.031041	0.094578	0.12876	0.14836
1.2608	0.13004	0.090295	0.094124	0.092194	0.16001	0.03075	0.094561	0.12892	0.14984
1.2625	0.13119	0.09036	0.095485	0.092321	0.15988	0.03022	0.095898	0.12956	0.14991
1.2642	0.13072	0.090085	0.094746	0.092542	0.16	0.030867	0.094519	0.12989	0.15106
1.2658	0.13138	0.090881	0.095284	0.092627	0.16031	0.03092	0.095194	0.13067	0.14987
1.2675	0.13181	0.091178	0.096035	0.092914	0.16104	0.031152	0.09565	0.13065	0.1515
1.2692	0.13178	0.090594	0.095375	0.094864	0.16126	0.031409	0.096416	0.13089	0.15148
1.2708	0.13208	0.090857	0.096114	0.092607	0.1619	0.031112	0.096338	0.13159	0.15201
1.2725	0.13306	0.09188	0.096287	0.09366	0.16134	0.031542	0.096513	0.13203	0.15228
1.2742	0.13287	0.091565	0.096283	0.0945	0.16245	0.031294	0.096584	0.13191	0.15333
1.2758	0.13388	0.09204	0.097125	0.094096	0.16371	0.030928	0.096718	0.13284	0.15344
1.2775	0.13351	0.091669	0.096995	0.095154	0.16336	0.03147	0.097917	0.13319	0.15426
1.2792	0.13453	0.092752	0.097048	0.095218	0.16278	0.031852	0.097945	0.13271	0.15452
1.2808	0.13441	0.093009	0.097487	0.09547	0.1644	0.031898	0.09714	0.13323	0.15434
1.2825	0.13495	0.092609	0.097559	0.095004	0.16491	0.031963	0.097907	0.1333	0.15564
1.2842	0.13488	0.092935	0.097048	0.09563	0.16515	0.031933	0.098176	0.13378	0.15621
1.2858	0.13581	0.093471	0.098276	0.0961	0.16587	0.032095	0.098495	0.1346	0.1559
1.2875	0.13514	0.093867	0.098474	0.096611	0.16537	0.031796	0.098877	0.136	0.15771
1.2892	0.1366	0.093655	0.097676	0.096353	0.16668	0.031475	0.099089	0.13548	0.1573
1.2908	0.13659	0.093212	0.098568	0.096276	0.16702	0.032093	0.099665	0.13522	0.15794
1.2925	0.13595	0.094401	0.099255	0.09697	0.16656	0.032354	0.09978	0.13587	0.15806
1.2942	0.13815	0.094218	0.099497	0.097573	0.16734	0.032182	0.099651	0.13633	0.15859
1.2958	0.13742	0.094025	0.098932	0.097327	0.16817	0.031622	0.10113	0.13711	0.15894
1.2975	0.1375	0.094324	0.099141	0.09771	0.16797	0.032326	0.101	0.13649	0.1594
1.2992	0.13855	0.094932	0.09935	0.09771	0.16919	0.033238	0.1006	0.13753	0.15962
1.3008	0.13849	0.095063	0.099974	0.097616	0.16912	0.032961	0.10176	0.13812	0.16002
1.3025	0.13983	0.094785	0.10009	0.098031	0.16907	0.032311	0.10138	0.13762	0.16053
1.3042	0.13953	0.095929	0.10051	0.098466	0.17007	0.032828	0.10064	0.13812	0.16124
1.3058	0.13981	0.095623	0.10099	0.098922	0.17021	0.033003	0.10245	0.13789	0.16216
1.3075	0.14007	0.096224	0.10065	0.09946	0.17073	0.03244	0.10229	0.14004	0.16243
1.3092	0.1401	0.096159	0.101	0.099844	0.17077	0.032992	0.1022	0.13916	0.16193
1.3108	0.14114	0.096575	0.10169	0.099155	0.17257	0.03356	0.1033	0.13986	0.16338
1.3125	0.14096	0.096553	0.10219	0.10056	0.17156	0.032928	0.103	0.13937	0.16327
1.3142	0.14188	0.096687	0.10194	0.10021	0.17193	0.033492	0.10248	0.14047	0.16385
1.3158	0.14121	0.097767	0.10275	0.10046	0.17249	0.033446	0.10336	0.13987	0.16422
1.3175	0.14201	0.096479	0.10322	0.10061	0.1734	0.033191	0.10315	0.14116	0.16479
1.3192	0.14225	0.097566	0.1024	0.10099	0.17295	0.033542	0.10408	0.14136	0.16422
1.3208	0.14262	0.09806	0.10264	0.10061	0.1737	0.033256	0.1044	0.14231	0.16531
1.3225	0.14269	0.098233	0.10334	0.101	0.17474	0.033849	0.10496	0.14183	0.16612
1.3242	0.14361	0.098253	0.10358	0.10264	0.17497	0.033761	0.10472	0.14231	0.16634
1.3258	0.14346	0.098657	0.10377	0.10212	0.17534	0.034104	0.10519	0.14344	0.16673
1.3275	0.14451	0.098455	0.10444	0.10156	0.17539	0.033437	0.10569	0.14345	0.16798
1.3292	0.14428	0.098833	0.10476	0.10312	0.17581	0.034145	0.10491	0.1436	0.16832
1.3308	0.14476	0.098572	0.1043	0.10188	0.17718	0.033888	0.10616	0.14377	0.16863
1.3325	0.14605	0.099966	0.10403	0.10295	0.17552	0.0342	0.10609	0.14431	0.16884
1.3342	0.14528	0.099156	0.10511	0.10351	0.17784	0.033735	0.10632	0.14398	0.16947
1.3358	0.14578	0.098949	0.10547	0.1041	0.17727	0.034332	0.10665	0.14446	0.16976
1.3375	0.14648	0.099984	0.10536	0.10397	0.17775	0.034805	0.10678	0.14558	0.17037
1.3392	0.14738	0.099686	0.10639	0.10408	0.17829	0.034568	0.10694	0.14551	0.17119
1.3408	0.14722	0.099959	0.10555	0.10371	0.17957	0.03487	0.10752	0.1463	0.17109
1.3425	0.14722	0.10122	0.10569	0.10513	0.17869	0.034624	0.10745	0.14634	0.17118
1.3442	0.14745	0.10065	0.10649	0.10559	0.17918	0.035071	0.10825	0.14656	0.17223
1.3458	0.14874	0.10107	0.10663	0.10472	0.17993	0.034517	0.10835	0.14736	0.17195
1.3475	0.14792	0.10165	0.10684	0.10483	0.18004	0.035307	0.10853	0.14713	0.17216
1.3492	0.1494	0.10123	0.10665	0.10508	0.18153	0.035267	0.10995	0.14769	0.1734
1.3508	0.1487	0.10183	0.10664	0.10606	0.18091	0.035189	0.10952	0.14807	0.17384
1.3525	0.15014	0.10127	0.10714	0.1056	0.18135	0.035619	0.10952	0.14858	0.17473
1.3542	0.14953	0.10192	0.10761	0.10563	0.1815	0.035296	0.10969	0.149	0.17572
1.3558	0.15057	0.10187	0.10703	0.10734	0.18229	0.03553	0.10983	0.14886	0.17546
1.3575	0.15104	0.10276	0.10816	0.10716	0.18363	0.03522	0.10979	0.15007	0.17589
1.3592	0.15095	0.1022	0.10831	0.10687	0.18221	0.035213	0.11023	0.14975	0.17608
1.3608	0.1513	0.10341	0.10827	0.10726	0.18401	0.035905	0.11158	0.14947	0.17704
1.3625	0.15179	0.10296	0.10934	0.10764	0.18392	0.035996	0.11101	0.15051	0.17823
1.3642	0.15235	0.1031	0.10895	0.10837	0.18466	0.036373	0.11167	0.1508	0.17786
1.3658	0.15256	0.10371	0.10937	0.10814	0.18458	0.036076	0.11156	0.1514	0.17902
1.3675	0.1525	0.10335	0.11004	0.10874	0.18568	0.035646	0.11218	0.15117	0.17826
1.3692	0.1528	0.10349	0.10957	0.10884	0.18587	0.036129	0.11201	0.15209	0.17944
1.3708	0.15318	0.10455	0.11016	0.10906	0.18617	0.03631	0.11153	0.15144	0.17977
1.3725	0.15433	0.1046	0.10984	0.10884	0.18583	0.036575	0.11268	0.15272	0.18067
1.3742	0.1537	0.10488	0.11088	0.10949	0.18709	0.036377	0.11306	0.15271	0.18087
1.3758	0.15454	0.10546	0.11107	0.1102	0.18667	0.036524	0.11288	0.15336	0.18045
1.3775	0.15458	0.10452	0.11089	0.10984	0.18723	0.036821	0.11267	0.15315	0.1821
1.3792	0.15515	0.10489	0.11104	0.11094	0.18766	0.036747	0.11325	0.15411	0.18179
1.3808	0.15503	0.10565	0.11173	0.11131	0.18856	0.037059	0.11387	0.15409	0.18221
1.3825	0.15555	0.10585	0.11133	0.11142	0.18968	0.036977	0.11431	0.1548	0.18263
1.3842	0.15615	0.10583	0.11146	0.11072	0.18905	0.037249	0.11402	0.15413	0.18326
1.3858	0.15682	0.10666	0.11274	0.11154	0.18904	0.037762	0.11454	0.15598	0.18358
1.3875	0.15746	0.10655	0.11246	0.11151	0.19036	0.037237	0.11526	0.15633	0.1838
1.3892	0.1573	0.10622	0.11331	0.11226	0.18982	0.037289	0.11565	0.15541	0.18482
1.3908	0.15708	0.10612	0.11247	0.11187	0.19081	0.037308	0.11542	0.15653	0.18563
1.3925	0.15802	0.10722	0.11295	0.11212	0.19101	0.037239	0.11546	0.15651	0.18528
1.3942	0.15901	0.107	0.1135	0.11259	0.19201	0.037548	0.11625	0.15755	0.18723
1.3958	0.15851	0.10719	0.11363	0.11312	0.19132	0.037221	0.11672	0.15791	0.1868
1.3975	0.15972	0.10696	0.11355	0.1136	0.19167	0.037721	0.11699	0.15806	0.18844
1.3992	0.15943	0.10837	0.11423	0.11338	0.19267	0.037217	0.11688	0.15834	0.1873
1.4008	0.16074	0.108	0.1141	0.11328	0.19259	0.037831	0.11706	0.15889	0.18855
1.4025	0.16	0.10809	0.11396	0.11383	0.19303	0.037479	0.11789	0.15878	0.18934
1.4042	0.16144	0.10824	0.11413	0.11467	0.19415	0.037704	0.11717	0.15891	0.18958
1.4058	0.16074	0.10888	0.11519	0.11517	0.19418	0.038321	0.11812	0.15983	0.19066
1.4075	0.16146	0.10903	0.1155	0.11455	0.19464	0.037975	0.11756	0.15979	0.19046
1.4092	0.16216	0.10894	0.11564	0.11501	0.19525	0.038059	0.11873	0.15985	0.19062
1.4108	0.16272	0.10966	0.11587	0.11557	0.19553	0.038503	0.11883	0.16041	0.19065
1.4125	0.16219	0.1096	0.11606	0.11559	0.19548	0.038686	0.11932	0.1614	0.19126
1.4142	0.16273	0.1101	0.11611	0.11624	0.19609	0.037914	0.11926	0.16201	0.19189
1.4158	0.16363	0.11024	0.11666	0.11585	0.19675	0.039002	0.119	0.16193	0.19302
1.4175	0.16425	0.10998	0.11743	0.11627	0.19669	0.039146	0.12012	0.16253	0.19342
1.4192	0.16462	0.1098	0.11733	0.11578	0.19669	0.039149	0.12002	0.16262	0.19246
1.4208	0.16395	0.11035	0.11792	0.1167	0.19766	0.038723	0.11999	0.16296	0.19382
1.4225	0.16454	0.11167	0.1179	0.11714	0.19807	0.038052	0.12084	0.16303	0.19435
1.4242	0.16558	0.11084	0.1177	0.11719	0.19768	0.038774	0.12099	0.16423	0.19428
1.4258	0.16483	0.11092	0.11695	0.11854	0.19894	0.039059	0.12123	0.16429	0.19502
1.4275	0.16633	0.11142	0.11822	0.1182	0.19952	0.038516	0.12189	0.16384	0.19668
1.4292	0.16663	0.11224	0.11804	0.11845	0.1997	0.039384	0.12226	0.16508	0.19676
1.4308	0.16614	0.11176	0.11873	0.11938	0.20033	0.039689	0.12253	0.1657	0.19685
1.4325	0.16733	0.11222	0.11872	0.11819	0.20104	0.040332	0.12266	0.16483	0.19732
1.4342	0.16771	0.11243	0.11902	0.11932	0.20059	0.039523	0.12244	0.16675	0.19779
1.4358	0.16729	0.11179	0.11918	0.11948	0.20122	0.039669	0.12322	0.16685	0.19846
1.4375	0.16819	0.1122	0.11937	0.11972	0.20136	0.039732	0.12368	0.16603	0.19796
1.4392	0.1689	0.11327	0.11987	0.12021	0.20159	0.03949	0.12313	0.16711	0.19974
1.4408	0.16906	0.11339	0.11975	0.12042	0.20209	0.040187	0.12387	0.16786	0.19988
1.4425	0.16917	0.11362	0.11976	0.12023	0.20239	0.039947	0.12399	0.16765	0.20016
1.4442	0.16915	0.11355	0.12028	0.12065	0.20291	0.039991	0.12404	0.16822	0.20074
1.4458	0.17	0.11423	0.12122	0.1216	0.20357	0.040535	0.12491	0.16932	0.20194
1.4475	0.17063	0.11382	0.12092	0.12193	0.20412	0.039646	0.12508	0.169	0.20192
1.4492	0.17073	0.11445	0.12058	0.12169	0.20374	0.040644	0.12498	0.16992	0.20242
1.4508	0.17095	0.11439	0.12155	0.12192	0.20449	0.041122	0.12589	0.16959	0.20318
1.4525	0.17116	0.11485	0.12258	0.12268	0.20529	0.039819	0.12558	0.16988	0.20318
1.4542	0.17273	0.11482	0.1223	0.12185	0.20569	0.040102	0.1261	0.17065	0.20415
1.4558	0.17274	0.11495	0.12255	0.12221	0.20615	0.040581	0.12649	0.17114	0.20489
1.4575	0.173	0.11539	0.12254	0.12244	0.20657	0.040686	0.12686	0.17168	0.20558
1.4592	0.17311	0.1158	0.12305	0.12315	0.20685	0.040435	0.12707	0.17151	0.2052
1.4608	0.17287	0.11503	0.12306	0.12271	0.20648	0.040662	0.1274	0.17114	0.20543
1.4625	0.17387	0.1158	0.12339	0.12385	0.20682	0.041027	0.12792	0.1725	0.20646
1.4642	0.17464	0.11634	0.12283	0.12347	0.2077	0.041235	0.12717	0.1731	0.20661
1.4658	0.17498	0.11621	0.12353	0.12389	0.20797	0.041302	0.12726	0.17296	0.20741
1.4675	0.17482	0.11651	0.12395	0.12405	0.2086	0.041117	0.12874	0.17383	0.20788
1.4692	0.17568	0.1171	0.12465	0.12482	0.20857	0.040764	0.12899	0.17386	0.2085
1.4708	0.17504	0.11681	0.12496	0.12445	0.20827	0.041482	0.12865	0.1749	0.20936
1.4725	0.17476	0.11772	0.12501	0.12467	0.20977	0.041075	0.1289	0.17519	0.20991
1.4742	0.1762	0.11757	0.12533	0.12581	0.20961	0.041027	0.12971	0.17534	0.20951
1.4758	0.17718	0.11766	0.12558	0.12619	0.20969	0.041849	0.12955	0.17511	0.20995
1.4775	0.17649	0.11767	0.12554	0.12625	0.21064	0.041227	0.12999	0.17589	0.21083
1.4792	0.17775	0.11798	0.12496	0.12653	0.2116	0.041829	0.12972	0.17642	0.21186
1.4808	0.17797	0.11755	0.12582	0.1265	0.21173	0.041597	0.13004	0.17663	0.21232
1.4825	0.17814	0.11787	0.12695	0.12678	0.21161	0.042527	0.13069	0.17753	0.21355
1.4842	0.1791	0.11797	0.12667	0.12747	0.21229	0.041645	0.13129	0.17746	0.21293
1.4858	0.1794	0.11939	0.12646	0.12748	0.21179	0.041339	0.13059	0.17805	0.21328
1.4875	0.17958	0.11844	0.12594	0.12722	0.21197	0.042427	0.13231	0.17752	0.21405
1.4892	0.17964	0.11927	0.12763	0.12847	0.21328	0.042386	0.13167	0.17822	0.21495
1.4908	0.17992	0.12001	0.12737	0.12839	0.21354	0.04188	0.13276	0.17876	0.2153
1.4925	0.18061	0.11924	0.12777	0.12844	0.21379	0.041873	0.13216	0.17964	0.2156
1.4942	0.18181	0.12064	0.12847	0.12887	0.21347	0.042688	0.13277	0.17937	0.2159
1.4958	0.18189	0.12022	0.12858	0.12837	0.21546	0.042038	0.13269	0.18009	0.21653
1.4975	0.182	0.1205	0.12813	0.1291	0.21427	0.042302	0.1333	0.18056	0.21695
1.4992	0.18302	0.12014	0.1281	0.1297	0.21522	0.042792	0.13348	0.18093	0.21829
1.5008	0.18211	0.12113	0.12886	0.12899	0.21576	0.043075	0.13363	0.18144	0.21843
1.5025	0.18225	0.12114	0.12971	0.13034	0.2162	0.042637	0.13435	0.18121	0.21875
1.5042	0.18322	0.12106	0.12983	0.13109	0.21642	0.042852	0.13428	0.18099	0.21901
1.5058	0.1833	0.12168	0.13027	0.13041	0.21663	0.043241	0.13388	0.18319	0.21958
1.5075	0.1839	0.12108	0.13057	0.13039	0.21701	0.042976	0.13526	0.18298	0.22003
1.5092	0.18447	0.12156	0.13014	0.13149	0.21737	0.043744	0.13579	0.1827	0.2206
1.5108	0.18579	0.12199	0.13012	0.1319	0.21719	0.043156	0.1362	0.18255	0.22159
1.5125	0.18593	0.12168	0.1304	0.131	0.21838	0.042544	0.13576	0.18328	0.2218
1.5142	0.18505	0.12252	0.13123	0.13267	0.21851	0.043905	0.13646	0.18375	0.22313
1.5158	0.18611	0.12277	0.13123	0.1318	0.21854	0.043177	0.13597	0.18493	0.22387
1.5175	0.18592	0.12368	0.13094	0.13267	0.21864	0.042958	0.13702	0.18426	0.22361
1.5192	0.18649	0.12297	0.1313	0.13308	0.21943	0.043843	0.13731	0.18472	0.22469
1.5208	0.18735	0.1231	0.1319	0.1325	0.21978	0.04364	0.13666	0.18568	0.22456
1.5225	0.18846	0.12334	0.13171	0.13332	0.22079	0.043926	0.1378	0.18597	0.22635
1.5242	0.18826	0.12277	0.13162	0.13381	0.21999	0.043785	0.13712	0.18677	0.22584
1.5258	0.18846	0.12373	0.13245	0.13372	0.22019	0.044333	0.13758	0.1867	0.22626
1.5275	0.18869	0.12384	0.13284	0.13424	0.22156	0.043827	0.13806	0.18665	0.22673
1.5292	0.1901	0.12533	0.13289	0.13449	0.22184	0.044611	0.13955	0.18767	0.22722
1.5308	0.19065	0.12466	0.1331	0.13512	0.22196	0.044284	0.13869	0.18779	0.22765
1.5325	0.19072	0.12464	0.13297	0.13521	0.22206	0.043953	0.13902	0.18805	0.22759
1.5342	0.18984	0.1248	0.1344	0.13512	0.2233	0.044029	0.14025	0.18975	0.22915
1.5358	0.19133	0.12472	0.13431	0.13475	0.22235	0.045065	0.14023	0.1892	0.22878
1.5375	0.19169	0.12473	0.13365	0.13546	0.22323	0.044354	0.14021	0.18888	0.22954
1.5392	0.19231	0.12551	0.13448	0.13565	0.22472	0.044476	0.14065	0.18901	0.231
1.5408	0.19268	0.12594	0.1343	0.13571	0.22416	0.04504	0.1408	0.19024	0.23081
1.5425	0.1928	0.1264	0.13554	0.13673	0.22504	0.044649	0.14024	0.19062	0.23147
1.5442	0.19274	0.12645	0.1356	0.13717	0.22488	0.044938	0.14027	0.19126	0.23215
1.5458	0.19345	0.12643	0.13531	0.13702	0.22541	0.044989	0.1414	0.19196	0.23193
1.5475	0.19355	0.12628	0.13509	0.13751	0.22521	0.044392	0.14143	0.19174	0.23326
1.5492	0.1945	0.12654	0.13723	0.13695	0.2257	0.04552	0.14148	0.19212	0.23379
1.5508	0.19449	0.12753	0.13596	0.13785	0.22628	0.044852	0.14144	0.19243	0.23409
1.5525	0.19492	0.1266	0.13545	0.13774	0.22622	0.045435	0.14201	0.19309	0.23407
1.5542	0.1954	0.1276	0.13696	0.13776	0.22679	0.04525	0.14323	0.1932	0.23515
1.5558	0.19672	0.12795	0.13667	0.1388	0.22848	0.045429	0.14245	0.19374	0.23514
1.5575	0.1969	0.12798	0.13736	0.13922	0.22742	0.046112	0.14312	0.19431	0.23582
1.5592	0.19635	0.12847	0.1382	0.13917	0.22831	0.045512	0.14376	0.19508	0.23683
1.5608	0.19758	0.12817	0.13709	0.13955	0.22837	0.045946	0.14371	0.19562	0.23718
1.5625	0.19743	0.12826	0.13875	0.14012	0.22846	0.046163	0.14297	0.19606	0.23765
1.5642	0.1976	0.12803	0.13892	0.14033	0.2285	0.045761	0.14355	0.19644	0.23825
1.5658	0.19832	0.12903	0.13846	0.14008	0.22995	0.046237	0.14471	0.19613	0.23877
1.5675	0.19902	0.1291	0.13849	0.14024	0.22934	0.0466	0.14504	0.19553	0.23976
1.5692	0.19936	0.12947	0.13923	0.14052	0.23019	0.046368	0.14556	0.19623	0.23992
1.5708	0.19929	0.12928	0.13909	0.14108	0.22958	0.046651	0.14479	0.19693	0.24056
1.5725	0.19986	0.12989	0.1399	0.14157	0.23063	0.045972	0.14552	0.19828	0.24032
1.5742	0.19976	0.12933	0.14073	0.14192	0.23027	0.046142	0.14535	0.19781	0.24097
1.5758	0.20173	0.12981	0.13983	0.14241	0.2308	0.046347	0.1463	0.19928	0.24208
1.5775	0.20138	0.13045	0.14029	0.14206	0.23165	0.046471	0.14608	0.19913	0.2421
1.5792	0.20116	0.12994	0.13999	0.14313	0.23217	0.047437	0.14761	0.19895	0.24244
1.5808	0.20116	0.13074	0.14068	0.14284	0.23172	0.047276	0.14735	0.19971	0.24367
1.5825	0.20259	0.13085	0.14091	0.14288	0.23362	0.046967	0.14731	0.20018	0.24438
1.5842	0.20285	0.13081	0.14112	0.14359	0.23328	0.047389	0.14786	0.2013	0.24407
1.5858	0.20296	0.13111	0.14128	0.14364	0.23358	0.047581	0.14816	0.20151	0.24554
1.5875	0.20301	0.1315	0.14156	0.14445	0.2334	0.047076	0.14803	0.20227	0.24633
1.5892	0.20399	0.13233	0.14194	0.14436	0.23467	0.047652	0.14818	0.20179	0.24648
1.5908	0.2039	0.13174	0.14202	0.14455	0.23402	0.047114	0.1492	0.20285	0.24657
1.5925	0.20519	0.1326	0.14208	0.14498	0.23532	0.046708	0.14911	0.20277	0.24768
1.5942	0.20569	0.13191	0.14266	0.14497	0.23569	0.048646	0.14868	0.20401	0.24886
1.5958	0.2059	0.13223	0.14363	0.14495	0.23633	0.047546	0.14965	0.20411	0.24836
1.5975	0.20615	0.13271	0.14261	0.14492	0.23532	0.047671	0.15062	0.2038	0.2491
1.5992	0.2067	0.13241	0.1433	0.14519	0.23631	0.047628	0.15032	0.20407	0.24967
1.6008	0.20686	0.1331	0.1434	0.14529	0.23649	0.047571	0.15029	0.20555	0.25
1.6025	0.20772	0.13401	0.14397	0.14567	0.23734	0.047529	0.15018	0.20551	0.25065
1.6042	0.20773	0.13375	0.14389	0.14701	0.23692	0.048084	0.15154	0.20618	0.25156
1.6058	0.20868	0.13382	0.14437	0.1464	0.23753	0.048715	0.15106	0.2065	0.2523
1.6075	0.20804	0.13412	0.14515	0.14696	0.23744	0.048015	0.15145	0.20719	0.25114
1.6092	0.20893	0.13369	0.14441	0.14753	0.23788	0.048321	0.15182	0.20723	0.25254
1.6108	0.20983	0.13475	0.14515	0.1474	0.23875	0.048307	0.15141	0.20783	0.25278
1.6125	0.20952	0.13557	0.14556	0.14777	0.23849	0.048117	0.15217	0.20905	0.2538
1.6142	0.21038	0.13493	0.1454	0.14784	0.23924	0.048477	0.15263	0.20867	0.25426
1.6158	0.21094	0.13528	0.14655	0.14799	0.23897	0.04821	0.15237	0.20904	0.25466
1.6175	0.21202	0.13516	0.14614	0.1492	0.2407	0.048776	0.15309	0.20863	0.25574
1.6192	0.21222	0.13541	0.14568	0.14909	0.23981	0.04827	0.15306	0.20998	0.25612
1.6208	0.21217	0.13456	0.14681	0.14926	0.24042	0.048842	0.15375	0.21058	0.25586
1.6225	0.21302	0.13599	0.14664	0.1489	0.24073	0.049459	0.15383	0.21007	0.25731
1.6242	0.21363	0.13646	0.147	0.14971	0.24112	0.048635	0.15456	0.21119	0.25824
1.6258	0.21355	0.13683	0.14784	0.14978	0.2412	0.049856	0.15396	0.21116	0.25818
1.6275	0.21385	0.13611	0.14779	0.14975	0.24177	0.049091	0.15426	0.21213	0.25771
1.6292	0.21398	0.13628	0.14768	0.15091	0.24201	0.048719	0.15511	0.21251	0.2588
1.6308	0.21465	0.13698	0.14801	0.15178	0.24236	0.049058	0.15475	0.21327	0.25985
1.6325	0.21533	0.13672	0.14862	0.15093	0.2421	0.049648	0.15518	0.21246	0.26101
1.6342	0.21537	0.13641	0.14827	0.15125	0.24272	0.049329	0.15549	0.21312	0.25998
1.6358	0.21606	0.13756	0.14959	0.15194	0.24285	0.049291	0.15645	0.21434	0.26174
1.6375	0.21651	0.13762	0.14865	0.15171	0.24387	0.049775	0.15686	0.21402	0.26242
1.6392	0.21675	0.13792	0.14892	0.1527	0.24361	0.049718	0.15591	0.2146	0.26157
1.6408	0.21653	0.13864	0.14917	0.15342	0.24344	0.050209	0.15692	0.21577	0.26302
1.6425	0.21754	0.13855	0.14953	0.15307	0.24449	0.050051	0.15763	0.21521	0.26446
1.6442	0.21843	0.13905	0.15041	0.15301	0.2451	0.050008	0.15747	0.2164	0.26371
1.6458	0.21869	0.13925	0.15016	0.15352	0.24484	0.049958	0.15799	0.2171	0.26493
1.6475	0.21859	0.13909	0.14967	0.15335	0.24461	0.050241	0.1574	0.2168	0.26559
1.6492	0.21949	0.1395	0.15076	0.15425	0.24546	0.050201	0.15855	0.21712	0.26566
1.6508	0.2199	0.13908	0.15109	0.15413	0.24609	0.049973	0.15867	0.21753	0.26706
1.6525	0.2202	0.13865	0.15077	0.15443	0.24593	0.051248	0.15883	0.21816	0.26634
1.6542	0.2212	0.13916	0.15131	0.15524	0.24614	0.050428	0.15891	0.21901	0.26763
1.6558	0.22121	0.13953	0.15203	0.15541	0.24795	0.050855	0.16022	0.21881	0.268
1.6575	0.22176	0.14019	0.15193	0.15538	0.24694	0.050497	0.15954	0.21938	0.26905
1.6592	0.22249	0.1403	0.15189	0.15516	0.24707	0.050058	0.15995	0.21938	0.26875
1.6608	0.22193	0.14084	0.15176	0.15607	0.24811	0.050878	0.16006	0.21968	0.27013
1.6625	0.22268	0.14106	0.15326	0.15647	0.24803	0.050573	0.16018	0.22168	0.27008
1.6642	0.2235	0.14079	0.15328	0.15621	0.24852	0.051186	0.16072	0.22114	0.2708
1.6658	0.22353	0.14071	0.15329	0.15741	0.24927	0.052083	0.16	0.2211	0.27163
1.6675	0.22364	0.14157	0.15354	0.15696	0.24841	0.051163	0.16192	0.22168	0.2708
1.6692	0.22544	0.14176	0.15399	0.15643	0.2493	0.051268	0.16175	0.22289	0.27204
1.6708	0.22558	0.1414	0.1535	0.15735	0.24919	0.050971	0.16208	0.22261	0.27195
1.6725	0.22449	0.14147	0.15386	0.15851	0.24944	0.051963	0.16241	0.22315	0.27359
1.6742	0.22617	0.14283	0.15386	0.15798	0.25007	0.052064	0.16324	0.22346	0.2734
1.6758	0.22684	0.14249	0.15475	0.15884	0.25083	0.051654	0.16279	0.22421	0.27525
1.6775	0.2264	0.14287	0.15545	0.15917	0.25049	0.051442	0.16349	0.22444	0.27541
1.6792	0.22708	0.1429	0.15502	0.15878	0.25131	0.051893	0.16374	0.22468	0.27702
1.6808	0.22778	0.14346	0.1555	0.15906	0.2504	0.051799	0.16369	0.22598	0.27546
1.6825	0.22885	0.14326	0.15535	0.15946	0.25097	0.051805	0.16414	0.22638	0.27695
1.6842	0.22896	0.14275	0.15604	0.15958	0.25116	0.051829	0.16364	0.22681	0.27744
1.6858	0.22869	0.14362	0.15618	0.16002	0.25229	0.051638	0.16487	0.22741	0.2783
1.6875	0.22963	0.14331	0.15658	0.1612	0.25306	0.052158	0.16551	0.22739	0.27845
1.6892	0.22987	0.14398	0.15609	0.16067	0.25233	0.052382	0.16519	0.22817	0.27823
1.6908	0.23025	0.14362	0.15676	0.16101	0.25311	0.052463	0.1649	0.22765	0.27969
1.6925	0.2309	0.14481	0.1568	0.16156	0.25276	0.052236	0.16551	0.22857	0.27942
1.6942	0.23193	0.14458	0.15825	0.16236	0.25346	0.052661	0.16551	0.22952	0.28008
1.6958	0.23095	0.14426	0.15766	0.16241	0.2524	0.052323	0.16686	0.23029	0.28131
1.6975	0.23227	0.14464	0.15762	0.16199	0.25408	0.05262	0.16657	0.23098	0.2816
1.6992	0.23326	0.1451	0.15803	0.16224	0.25363	0.052279	0.16744	0.23052	0.28288
1.7008	0.23315	0.14563	0.15826	0.16337	0.25395	0.052787	0.16714	0.2316	0.28342
1.7025	0.23284	0.14536	0.1585	0.16337	0.25433	0.053091	0.1674	0.23165	0.28351
1.7042	0.23331	0.14513	0.15859	0.16339	0.25484	0.053066	0.16764	0.23221	0.28383
1.7058	0.23448	0.14635	0.15915	0.16333	0.25498	0.053283	0.16811	0.23241	0.28492
1.7075	0.23475	0.14633	0.15956	0.16422	0.25518	0.053097	0.16784	0.2328	0.28506
1.7092	0.23525	0.14644	0.16026	0.16409	0.25601	0.053151	0.1683	0.23295	0.28464
1.7108	0.23567	0.14603	0.15963	0.16435	0.25599	0.053193	0.16834	0.23381	0.28622
1.7125	0.23621	0.14726	0.16011	0.16481	0.25669	0.052872	0.16809	0.23509	0.28615
1.7142	0.2363	0.14686	0.16015	0.16468	0.2564	0.053129	0.16927	0.23431	0.28696
1.7158	0.23765	0.147	0.16079	0.16523	0.256	0.053481	0.16967	0.23493	0.28723
1.7175	0.23725	0.14693	0.16059	0.16523	0.25684	0.053768	0.16881	0.23593	0.28788
1.7192	0.23741	0.14686	0.16099	0.16624	0.25694	0.053694	0.17038	0.2364	0.28818
1.7208	0.23832	0.14739	0.16168	0.16584	0.25752	0.053908	0.17027	0.2362	0.28828
1.7225	0.23845	0.14752	0.16139	0.16658	0.25763	0.053744	0.17129	0.2372	0.2898
1.7242	0.23934	0.14827	0.16175	0.16694	0.25817	0.054577	0.17097	0.23704	0.29125
1.7258	0.23997	0.1483	0.16224	0.16619	0.25885	0.053838	0.17064	0.23802	0.29035
1.7275	0.23987	0.14902	0.16279	0.16735	0.25799	0.054059	0.1717	0.23736	0.29022
1.7292	0.24035	0.14901	0.16305	0.16788	0.25916	0.053842	0.17201	0.23861	0.29141
1.7308	0.24081	0.14793	0.16212	0.16796	0.25862	0.054104	0.17216	0.23946	0.29167
1.7325	0.24164	0.14843	0.16271	0.16812	0.25888	0.053582	0.17223	0.23976	0.29256
1.7342	0.24197	0.1494	0.16344	0.1684	0.26023	0.054296	0.17292	0.24012	0.29287
1.7358	0.24163	0.14974	0.16373	0.16847	0.25944	0.05438	0.17243	0.24108	0.29315
1.7375	0.24227	0.1496	0.16359	0.16922	0.26062	0.054668	0.17355	0.24098	0.29297
1.7392	0.24353	0.14984	0.16375	0.16882	0.25976	0.055235	0.17354	0.24182	0.29509
1.7408	0.24319	0.14916	0.16425	0.16953	0.25995	0.055302	0.17337	0.24158	0.29451
1.7425	0.24476	0.15074	0.16481	0.16871	0.26092	0.055162	0.17341	0.24284	0.29484
1.7442	0.24513	0.151	0.16573	0.17118	0.26081	0.054917	0.1744	0.24242	0.29446
1.7458	0.24502	0.1513	0.16499	0.17004	0.26089	0.05557	0.17444	0.24329	0.29537
1.7475	0.2455	0.14999	0.16524	0.17014	0.26129	0.054708	0.1747	0.2429	0.2966
1.7492	0.24629	0.15057	0.16524	0.1708	0.26093	0.055288	0.17499	0.24415	0.29719
1.7508	0.24725	0.15074	0.16526	0.17106	0.26188	0.055516	0.1751	0.24448	0.29745
1.7525	0.2464	0.15151	0.16584	0.17211	0.26143	0.055889	0.1759	0.24583	0.29732
1.7542	0.24753	0.1515	0.16693	0.17148	0.26209	0.055191	0.17591	0.2454	0.29818
1.7558	0.24799	0.15143	0.16635	0.17156	0.26234	0.055063	0.17597	0.24676	0.29916
1.7575	0.24892	0.15119	0.16599	0.17276	0.26224	0.055613	0.17689	0.24639	0.29947
1.7592	0.24948	0.15298	0.16801	0.17316	0.26228	0.055291	0.17706	0.2465	0.29935
1.7608	0.24974	0.15215	0.16701	0.17343	0.2636	0.055872	0.17704	0.24766	0.29949
1.7625	0.24883	0.15205	0.16748	0.17319	0.26361	0.055875	0.17717	0.2496	0.30038
1.7642	0.25046	0.15257	0.16771	0.17408	0.26264	0.056268	0.17771	0.24852	0.30044
1.7658	0.25062	0.15233	0.16859	0.17406	0.26406	0.055083	0.17792	0.24937	0.30076
1.7675	0.2508	0.15338	0.16806	0.17375	0.26348	0.056198	0.17841	0.24981	0.30094
1.7692	0.25079	0.15357	0.16852	0.17396	0.26415	0.056614	0.17881	0.25063	0.30155
1.7708	0.25193	0.15361	0.16833	0.1747	0.26491	0.057426	0.17964	0.24961	0.30158
1.7725	0.25218	0.15375	0.16911	0.17511	0.26397	0.056178	0.17898	0.25059	0.30212
1.7742	0.25332	0.15411	0.16916	0.1753	0.26451	0.056665	0.17952	0.25108	0.30352
1.7758	0.25355	0.15367	0.16966	0.17565	0.26528	0.056037	0.17928	0.25228	0.30272
1.7775	0.25404	0.15424	0.16998	0.17585	0.264	0.05726	0.18034	0.2529	0.30397
1.7792	0.25422	0.15467	0.17086	0.17569	0.26495	0.057257	0.1799	0.25262	0.30392
1.7808	0.2536	0.15477	0.17049	0.17635	0.26456	0.056835	0.18031	0.25357	0.3041
1.7825	0.25395	0.15408	0.17008	0.17686	0.26418	0.056553	0.18165	0.25348	0.30428
1.7842	0.25573	0.15427	0.17097	0.17709	0.26504	0.056937	0.18171	0.25445	0.30521
1.7858	0.25616	0.15532	0.17001	0.17782	0.26657	0.056795	0.18141	0.25453	0.30579
1.7875	0.25627	0.15549	0.17172	0.17793	0.26662	0.05667	0.18302	0.25436	0.30531
1.7892	0.25631	0.15549	0.1716	0.17807	0.26606	0.05724	0.18229	0.25585	0.30601
1.7908	0.2564	0.15687	0.17285	0.17851	0.26596	0.057558	0.18294	0.25648	0.30604
1.7925	0.25845	0.15532	0.17216	0.17793	0.26657	0.057044	0.1828	0.25669	0.30707
1.7942	0.25796	0.15617	0.17209	0.17923	0.26653	0.057043	0.18281	0.25655	0.30713
1.7958	0.2577	0.15678	0.17339	0.17973	0.26747	0.057617	0.1835	0.25755	0.30772
1.7975	0.25984	0.1563	0.17307	0.1791	0.2676	0.05849	0.18334	0.2584	0.30746
1.7992	0.25943	0.15677	0.17419	0.17958	0.26737	0.058265	0.18452	0.25845	0.30786
1.8008	0.25949	0.15649	0.17421	0.18086	0.26768	0.058079	0.18437	0.25882	0.30829
1.8025	0.26031	0.15752	0.17388	0.17988	0.26787	0.058255	0.18518	0.26006	0.3094
1.8042	0.26049	0.15692	0.17358	0.1805	0.26769	0.05793	0.1844	0.26033	0.30934
1.8058	0.26145	0.15678	0.17428	0.18166	0.2676	0.058157	0.18629	0.26011	0.30889
1.8075	0.2611	0.15769	0.17408	0.18123	0.26742	0.058237	0.1856	0.26016	0.30837
1.8092	0.26248	0.15762	0.17496	0.18104	0.26838	0.058607	0.18565	0.26181	0.30953
1.8108	0.26309	0.15753	0.17554	0.18249	0.26801	0.057828	0.18513	0.26115	0.3103
1.8125	0.26305	0.15749	0.1758	0.18131	0.26885	0.058137	0.18685	0.26217	0.31025
1.8142	0.26368	0.15798	0.17568	0.18206	0.26926	0.057596	0.18643	0.26307	0.31058
1.8158	0.26389	0.15861	0.17594	0.18226	0.26901	0.05836	0.18672	0.26314	0.31084
1.8175	0.26449	0.15861	0.17634	0.18286	0.26981	0.059223	0.18693	0.26402	0.311
1.8192	0.26477	0.15873	0.17653	0.1827	0.26993	0.059193	0.188	0.26513	0.31181
1.8208	0.26582	0.15899	0.17673	0.1836	0.26883	0.058863	0.18776	0.26503	0.31092
1.8225	0.26656	0.15875	0.17681	0.18427	0.2692	0.058893	0.18767	0.26522	0.31152
1.8242	0.26596	0.15899	0.17757	0.18324	0.26932	0.059701	0.18855	0.26649	0.31047
1.8258	0.26618	0.15927	0.17767	0.1842	0.2701	0.059618	0.18784	0.26658	0.31108
1.8275	0.26642	0.16007	0.17783	0.18503	0.27094	0.059026	0.18922	0.267	0.31275
1.8292	0.26692	0.15996	0.17835	0.18484	0.27063	0.058892	0.18924	0.26698	0.31315
1.8308	0.26812	0.16055	0.17906	0.18558	0.27042	0.059192	0.18977	0.26688	0.31328
1.8325	0.26774	0.16024	0.17857	0.1855	0.27135	0.059766	0.19017	0.26852	0.31282
1.8342	0.2687	0.15991	0.17879	0.18523	0.2714	0.058983	0.19001	0.26878	0.3132
1.8358	0.26965	0.16141	0.1785	0.18603	0.2715	0.060143	0.1905	0.26905	0.3127
1.8375	0.26999	0.16099	0.17908	0.18656	0.27122	0.060037	0.19043	0.26997	0.31373
1.8392	0.26957	0.16111	0.17998	0.18648	0.27121	0.060083	0.19102	0.26971	0.31369
1.8408	0.27071	0.16091	0.17901	0.18733	0.27058	0.059586	0.19159	0.27118	0.31409
1.8425	0.27068	0.16125	0.1812	0.18717	0.2714	0.06026	0.1924	0.27126	0.31371
1.8442	0.27122	0.16178	0.18058	0.18701	0.27189	0.059953	0.19126	0.27081	0.31407
1.8458	0.27101	0.16127	0.18059	0.18829	0.27204	0.059709	0.19254	0.27113	0.31442
1.8475	0.2722	0.16158	0.18064	0.18793	0.27279	0.060043	0.19233	0.27253	0.31414
1.8492	0.27283	0.16177	0.18156	0.18873	0.27289	0.06018	0.19256	0.27226	0.31555
1.8508	0.27297	0.16208	0.18145	0.1888	0.27134	0.060764	0.19324	0.27288	0.31533
1.8525	0.27343	0.1621	0.18121	0.18935	0.27223	0.060257	0.19374	0.27336	0.31526
1.8542	0.27406	0.16269	0.18226	0.18886	0.27314	0.061167	0.19408	0.27397	0.31525
1.8558	0.27391	0.16238	0.18257	0.189	0.27217	0.060267	0.19427	0.27363	0.31533
1.8575	0.27452	0.16318	0.18246	0.19002	0.2728	0.060893	0.19424	0.27405	0.31524
1.8592	0.2755	0.16286	0.18264	0.19042	0.27284	0.061159	0.19443	0.27598	0.31537
1.8608	0.27588	0.16318	0.18282	0.19064	0.27351	0.061533	0.19474	0.27552	0.31601
1.8625	0.27545	0.1636	0.18384	0.19111	0.27311	0.061065	0.19593	0.27723	0.31611
1.8642	0.27658	0.1634	0.18326	0.19094	0.2733	0.061058	0.19556	0.27709	0.31543
1.8658	0.27684	0.16396	0.18405	0.19214	0.27438	0.060933	0.19505	0.27741	0.31684
1.8675	0.27754	0.16466	0.18457	0.19161	0.27355	0.060976	0.19622	0.27764	0.31659
1.8692	0.27756	0.16391	0.18379	0.19168	0.27407	0.061099	0.19637	0.27815	0.3166
1.8708	0.27772	0.16458	0.18473	0.19235	0.27465	0.061348	0.19684	0.27743	0.3155
1.8725	0.27919	0.1651	0.18515	0.19223	0.27442	0.061941	0.19661	0.27922	0.31787
1.8742	0.27789	0.16444	0.18545	0.19354	0.27544	0.061652	0.19664	0.27954	0.31662
1.8758	0.27946	0.16462	0.18611	0.19305	0.27403	0.062041	0.19747	0.2796	0.31706
1.8775	0.27978	0.16537	0.18555	0.19386	0.27506	0.061297	0.19721	0.28142	0.31689
1.8792	0.28001	0.16543	0.18571	0.19345	0.27532	0.06157	0.19853	0.2807	0.31821
1.8808	0.28011	0.16543	0.18567	0.19405	0.27442	0.061585	0.198	0.28141	0.31821
1.8825	0.2808	0.16634	0.18651	0.19456	0.27492	0.062098	0.19908	0.28129	0.3185
1.8842	0.28131	0.16601	0.18661	0.19459	0.27607	0.061352	0.19897	0.282	0.31766
1.8858	0.28235	0.16615	0.18674	0.19481	0.27504	0.062604	0.20026	0.28176	0.31773
1.8875	0.2817	0.16659	0.18745	0.19535	0.27547	0.06175	0.19971	0.28374	0.31936
1.8892	0.28183	0.1668	0.18799	0.1945	0.27634	0.061908	0.19959	0.28292	0.31807
1.8908	0.28253	0.16632	0.18794	0.19587	0.27517	0.062464	0.19984	0.28447	0.31877
1.8925	0.2822	0.16716	0.18815	0.19614	0.27583	0.063021	0.20001	0.28367	0.31954
1.8942	0.28313	0.16729	0.18828	0.19636	0.27466	0.062821	0.20081	0.28462	0.31834
1.8958	0.28402	0.16807	0.18818	0.19693	0.27604	0.061331	0.20191	0.28506	0.3187
1.8975	0.28391	0.16673	0.18915	0.19765	0.2764	0.062424	0.202	0.28485	0.3186
1.8992	0.28415	0.16686	0.18949	0.19636	0.2765	0.062168	0.20113	0.28575	0.31881
1.9008	0.28499	0.16824	0.18924	0.19787	0.27557	0.062813	0.20174	0.2859	0.31967
1.9025	0.28484	0.16726	0.18983	0.19846	0.27613	0.062372	0.20151	0.28537	0.31937
1.9042	0.28449	0.16768	0.19032	0.19879	0.27651	0.062792	0.20277	0.28656	0.31916
1.9058	0.28569	0.16746	0.19126	0.19892	0.27644	0.062794	0.20334	0.28666	0.31929
1.9075	0.28518	0.16866	0.19043	0.19892	0.27674	0.063027	0.20329	0.2866	0.3201
1.9092	0.28668	0.1681	0.19038	0.19918	0.27739	0.062534	0.20327	0.28831	0.31983
1.9108	0.28657	0.16922	0.19108	0.19911	0.27709	0.063182	0.20382	0.28753	0.32018
1.9125	0.28707	0.16913	0.19145	0.19942	0.27609	0.063285	0.20327	0.28941	0.3196
1.9142	0.28649	0.16947	0.19143	0.19966	0.2765	0.063442	0.20531	0.29021	0.32012
1.9158	0.28805	0.16973	0.19164	0.20032	0.27708	0.063831	0.20471	0.28928	0.32081
1.9175	0.28782	0.17011	0.19264	0.2008	0.2775	0.063828	0.20469	0.29005	0.32143
1.9192	0.28789	0.1694	0.19287	0.20077	0.27705	0.063717	0.20505	0.28977	0.32078
1.9208	0.28821	0.17047	0.19198	0.20131	0.27655	0.064137	0.20594	0.29044	0.32123
1.9225	0.28929	0.17008	0.19341	0.20244	0.27825	0.0635	0.20554	0.29073	0.32124
1.9242	0.28906	0.17044	0.19394	0.20184	0.27781	0.063746	0.20585	0.29103	0.32078
1.9258	0.28991	0.17052	0.19343	0.20182	0.27701	0.063437	0.20611	0.29144	0.32105
1.9275	0.28963	0.17057	0.19405	0.20304	0.27736	0.064373	0.20623	0.29095	0.32061
1.9292	0.28923	0.17117	0.19432	0.20298	0.27837	0.063965	0.20646	0.29215	0.32118
1.9308	0.28995	0.1704	0.19494	0.20374	0.27903	0.064657	0.20756	0.29252	0.32074
1.9325	0.29072	0.17143	0.19534	0.204	0.27799	0.064425	0.20801	0.29167	0.32184
1.9342	0.29159	0.17116	0.19481	0.20285	0.27752	0.064778	0.20843	0.29229	0.32131
1.9358	0.29119	0.17241	0.19527	0.20443	0.27897	0.064468	0.20918	0.29393	0.32141
1.9375	0.29093	0.17221	0.19548	0.2041	0.27929	0.064898	0.20862	0.29302	0.32221
1.9392	0.29105	0.17164	0.19549	0.20423	0.27773	0.064083	0.20878	0.29414	0.32185
1.9408	0.29139	0.17149	0.19642	0.2051	0.27897	0.06522	0.2094	0.29446	0.32177
1.9425	0.29241	0.17222	0.19698	0.20514	0.27861	0.064517	0.2088	0.29396	0.32182
1.9442	0.29236	0.17218	0.19678	0.20644	0.27786	0.065552	0.20936	0.29409	0.32248
1.9458	0.29303	0.17299	0.19682	0.20559	0.2791	0.065302	0.21056	0.29457	0.32199
1.9475	0.2932	0.17276	0.19777	0.20627	0.27877	0.065501	0.21058	0.29462	0.32266
1.9492	0.29235	0.17234	0.19769	0.20614	0.27852	0.064852	0.21065	0.29511	0.32235
1.9508	0.29385	0.17339	0.19818	0.20695	0.27921	0.065176	0.21069	0.29589	0.32253
1.9525	0.29314	0.17318	0.1978	0.2078	0.28027	0.065748	0.2108	0.29573	0.32146
1.9542	0.29474	0.17299	0.19854	0.20734	0.27919	0.065421	0.21131	0.29587	0.3227
1.9558	0.29389	0.17437	0.19849	0.20804	0.27936	0.065756	0.21249	0.29721	0.32154
1.9575	0.29428	0.17372	0.19904	0.20754	0.27961	0.065746	0.21259	0.29707	0.3235
1.9592	0.29504	0.17458	0.19912	0.20833	0.27954	0.065732	0.21283	0.29737	0.323
1.9608	0.29462	0.17439	0.20013	0.20829	0.28032	0.065448	0.21179	0.29698	0.32282
1.9625	0.29548	0.17404	0.19971	0.20875	0.28007	0.066008	0.2128	0.29763	0.32273
1.9642	0.29449	0.17476	0.20001	0.20924	0.28041	0.065994	0.21382	0.29685	0.32194
1.9658	0.29626	0.17425	0.20065	0.20948	0.27934	0.066332	0.21428	0.29704	0.3238
1.9675	0.29566	0.17463	0.20068	0.20956	0.28012	0.065545	0.21376	0.29789	0.32397
1.9692	0.29621	0.17469	0.20096	0.21062	0.28004	0.066122	0.21412	0.29745	0.32223
1.9708	0.29608	0.17418	0.20148	0.21033	0.28103	0.066219	0.2146	0.29871	0.32317
1.9725	0.29665	0.17596	0.20149	0.21087	0.28029	0.066441	0.21428	0.29805	0.32273
1.9742	0.29608	0.17568	0.20151	0.21054	0.28096	0.067105	0.21491	0.29909	0.3236
1.9758	0.2968	0.17556	0.20176	0.21157	0.28095	0.066966	0.21496	0.29983	0.32397
1.9775	0.29727	0.17541	0.20266	0.21152	0.28092	0.066957	0.21605	0.29968	0.32399
1.9792	0.29699	0.17652	0.20241	0.21318	0.2804	0.066661	0.21598	0.29891	0.32378
1.9808	0.29744	0.17579	0.20245	0.2129	0.28132	0.066754	0.21668	0.29976	0.32344
1.9825	0.29784	0.17657	0.20287	0.21268	0.2802	0.067165	0.21643	0.29939	0.32404
1.9842	0.29751	0.17584	0.20353	0.21324	0.28091	0.067358	0.21647	0.3001	0.32317
1.9858	0.29765	0.17691	0.20324	0.212	0.28067	0.067249	0.21678	0.29986	0.32405
1.9875	0.29803	0.17657	0.20375	0.21354	0.28089	0.06715	0.21716	0.30082	0.32466
1.9892	0.29864	0.1773	0.2044	0.21414	0.28113	0.068025	0.2181	0.30097	0.32429
1.9908	0.29881	0.17742	0.20538	0.21402	0.28162	0.067825	0.21847	0.30161	0.32335
1.9925	0.29838	0.17694	0.20488	0.21491	0.28087	0.067701	0.21897	0.30112	0.32406
1.9942	0.29877	0.17823	0.20546	0.2148	0.28168	0.067555	0.21883	0.302	0.32541
1.9958	0.29952	0.17751	0.20512	0.21462	0.28115	0.067496	0.21965	0.30119	0.32472
1.9975	0.29939	0.17797	0.20654	0.21562	0.28176	0.067448	0.21954	0.30163	0.32459
1.9992	0.2986	0.17791	0.20549	0.21528	0.28137	0.068991	0.2201	0.30179	0.3252
2.0008	0.29974	0.17881	0.20559	0.21678	0.28187	0.067714	0.22011	0.3014	0.32456
2.0025	0.29964	0.17893	0.20662	0.21569	0.28221	0.068307	0.22055	0.30222	0.32448
2.0042	0.2994	0.17914	0.20673	0.21672	0.28236	0.067934	0.22055	0.30179	0.32524
2.0058	0.30066	0.1788	0.20675	0.21749	0.28318	0.068777	0.221	0.30236	0.32422
2.0075	0.29981	0.17891	0.20788	0.21751	0.28243	0.068896	0.22119	0.30223	0.32469
2.0092	0.30012	0.17916	0.20849	0.21758	0.28202	0.067979	0.22124	0.30366	0.32522
2.0108	0.30001	0.18013	0.20826	0.21749	0.28227	0.068165	0.22229	0.30331	0.32458
2.0125	0.30111	0.1793	0.20898	0.21842	0.28268	0.068538	0.22262	0.30342	0.32487
2.0142	0.3006	0.17978	0.209	0.21904	0.28189	0.068941	0.22267	0.3029	0.32607
2.0158	0.30044	0.17946	0.20822	0.21911	0.28353	0.069123	0.22329	0.30254	0.32482
2.0175	0.30112	0.18019	0.20871	0.21918	0.28178	0.068156	0.22295	0.30382	0.32578
2.0192	0.30071	0.17971	0.20875	0.21996	0.28207	0.068691	0.22403	0.30392	0.3256
2.0208	0.30218	0.17974	0.20944	0.21976	0.2826	0.068253	0.22452	0.30351	0.32511
2.0225	0.30185	0.18019	0.2092	0.22052	0.28315	0.068462	0.22451	0.30454	0.32536
2.0242	0.30168	0.18123	0.21007	0.22046	0.28293	0.069032	0.22422	0.30348	0.32544
2.0258	0.30193	0.18137	0.21043	0.22099	0.2829	0.06911	0.22456	0.30444	0.32466
2.0275	0.30189	0.18015	0.21055	0.22173	0.28294	0.069265	0.22579	0.30399	0.32585
2.0292	0.30196	0.18073	0.21117	0.22153	0.28322	0.069137	0.22601	0.30361	0.3258
2.0308	0.30251	0.18122	0.21157	0.22313	0.28327	0.069177	0.22588	0.30519	0.32533
2.0325	0.30225	0.18141	0.2115	0.2229	0.28233	0.06914	0.2261	0.3048	0.32608
2.0342	0.30226	0.1817	0.21229	0.2222	0.2836	0.070045	0.22579	0.30635	0.32625
2.0358	0.30242	0.18206	0.21208	0.22287	0.28387	0.069461	0.22704	0.305	0.32559
2.0375	0.30196	0.18183	0.21337	0.22336	0.2827	0.069234	0.22688	0.30559	0.3257
2.0392	0.30394	0.18203	0.21319	0.22369	0.28357	0.06958	0.22754	0.30577	0.32545
2.0408	0.30308	0.18254	0.21301	0.22405	0.28401	0.070458	0.22729	0.3066	0.32654
2.0425	0.30315	0.1818	0.21312	0.22417	0.28258	0.070444	0.22785	0.30594	0.32653
2.0442	0.30296	0.1827	0.2141	0.22397	0.28405	0.07015	0.22871	0.30601	0.32673
2.0458	0.30341	0.18273	0.21378	0.22563	0.28457	0.06995	0.22821	0.30554	0.32607
2.0475	0.30402	0.18302	0.21424	0.22485	0.28303	0.069782	0.22901	0.30651	0.32688
2.0492	0.30343	0.18296	0.21492	0.22548	0.2847	0.070393	0.2291	0.30623	0.3261
2.0508	0.30344	0.18231	0.21462	0.2257	0.28399	0.071008	0.22981	0.30656	0.32605
2.0525	0.30353	0.18294	0.21531	0.22577	0.2845	0.071289	0.22892	0.30604	0.32587
2.0542	0.30452	0.18339	0.21455	0.2261	0.28437	0.070791	0.22947	0.30657	0.32731
2.0558	0.30525	0.18382	0.21542	0.2268	0.28394	0.070564	0.22971	0.30673	0.32716
2.0575	0.30443	0.18335	0.21548	0.22792	0.28381	0.071034	0.23041	0.30756	0.32695
2.0592	0.30435	0.18383	0.21652	0.22773	0.28441	0.07073	0.23073	0.307	0.32694
2.0608	0.30461	0.18345	0.2177	0.22747	0.28432	0.071329	0.23103	0.30712	0.32632
2.0625	0.3054	0.18388	0.21688	0.22782	0.28397	0.070394	0.23126	0.30804	0.32758
2.0642	0.30484	0.18492	0.21723	0.22882	0.28459	0.071765	0.23209	0.30769	0.32642
2.0658	0.30511	0.18477	0.21739	0.22869	0.28455	0.071587	0.23237	0.307	0.32649
2.0675	0.305	0.18514	0.21684	0.22816	0.28432	0.071656	0.23269	0.30796	0.3261
2.0692	0.3053	0.18459	0.21815	0.22981	0.28435	0.070925	0.2335	0.30771	0.32742
2.0708	0.30527	0.18475	0.21899	0.22863	0.28477	0.07112	0.23228	0.30657	0.32725
2.0725	0.30584	0.18508	0.21806	0.23007	0.28383	0.071357	0.23361	0.30763	0.32644
2.0742	0.30629	0.18517	0.21858	0.23029	0.28443	0.07082	0.23391	0.30796	0.32759
2.0758	0.30473	0.18444	0.2193	0.23078	0.28472	0.071102	0.23445	0.30942	0.3282
2.0775	0.30616	0.186	0.21867	0.23076	0.28545	0.072118	0.23397	0.3092	0.32699
2.0792	0.3056	0.18545	0.21985	0.23084	0.28462	0.07157	0.23551	0.30844	0.32709
2.0808	0.30522	0.18601	0.2202	0.23256	0.28394	0.071657	0.2348	0.30839	0.32759
2.0825	0.30643	0.18608	0.2211	0.23141	0.28571	0.072469	0.23591	0.30895	0.32729
2.0842	0.30552	0.18599	0.22092	0.23209	0.28534	0.07215	0.23545	0.30963	0.3278
2.0858	0.30577	0.18625	0.22116	0.23202	0.28541	0.072461	0.2356	0.30823	0.32728
2.0875	0.3069	0.18705	0.22203	0.23244	0.28483	0.073517	0.23657	0.30821	0.32777
2.0892	0.30647	0.1871	0.22233	0.23332	0.28512	0.072242	0.23693	0.30891	0.3282
2.0908	0.30716	0.18725	0.22147	0.23327	0.28541	0.072294	0.23692	0.30935	0.32781
2.0925	0.30707	0.18663	0.22223	0.23399	0.28565	0.072672	0.23749	0.3101	0.32734
2.0942	0.30777	0.18751	0.22271	0.23481	0.28496	0.073138	0.23849	0.3094	0.32884
2.0958	0.30698	0.18762	0.22254	0.23397	0.28565	0.073404	0.23779	0.30872	0.32764
2.0975	0.30732	0.18767	0.22313	0.23513	0.28508	0.072205	0.23823	0.30983	0.32697
2.0992	0.30726	0.18779	0.22375	0.23484	0.2858	0.072376	0.23847	0.30974	0.32774
2.1008	0.30727	0.1878	0.22384	0.23554	0.28611	0.072919	0.23837	0.31016	0.328
2.1025	0.30784	0.1878	0.22347	0.23628	0.28563	0.073358	0.23972	0.31026	0.32863
2.1042	0.30698	0.18854	0.22421	0.2362	0.28629	0.073113	0.23965	0.30986	0.32803
2.1058	0.30737	0.18866	0.22483	0.23659	0.28672	0.073605	0.2401	0.31061	0.32817
2.1075	0.30826	0.18862	0.22477	0.23738	0.28594	0.073096	0.24004	0.30995	0.32743
2.1092	0.30763	0.1885	0.22472	0.2371	0.28645	0.073242	0.23982	0.30968	0.32842
2.1108	0.30762	0.18928	0.22614	0.23758	0.28578	0.072829	0.24079	0.30999	0.32848
2.1125	0.30815	0.18878	0.22547	0.23786	0.28574	0.07354	0.24064	0.30967	0.32888
2.1142	0.30819	0.18952	0.22603	0.23881	0.28536	0.073299	0.24146	0.30993	0.32845
2.1158	0.30795	0.18887	0.22674	0.23834	0.28583	0.073542	0.2419	0.31097	0.32811
2.1175	0.30779	0.18915	0.22719	0.2388	0.28648	0.074006	0.24259	0.30921	0.32814
2.1192	0.30787	0.1898	0.22749	0.23936	0.28659	0.073817	0.24255	0.31001	0.32811
2.1208	0.30796	0.18946	0.22717	0.2393	0.28717	0.074157	0.24286	0.31099	0.32832
2.1225	0.3083	0.19088	0.22707	0.2399	0.28658	0.073892	0.24264	0.31099	0.32868
2.1242	0.30843	0.19057	0.22704	0.24011	0.28776	0.073474	0.24332	0.31036	0.32874
2.1258	0.30843	0.18999	0.22869	0.24008	0.28628	0.073962	0.24415	0.31074	0.32829
2.1275	0.30738	0.19007	0.22859	0.24051	0.28613	0.0742	0.24389	0.31149	0.32874
2.1292	0.30839	0.19079	0.22934	0.24046	0.28732	0.073395	0.24402	0.31128	0.32863
2.1308	0.30903	0.19053	0.22892	0.24097	0.28622	0.074672	0.2443	0.31073	0.32897
2.1325	0.30862	0.19072	0.23046	0.242	0.28638	0.074124	0.24443	0.31078	0.32782
2.1342	0.30865	0.19052	0.23056	0.24189	0.28654	0.075013	0.24578	0.31219	0.32893
2.1358	0.30939	0.1913	0.22999	0.24296	0.28663	0.074339	0.24699	0.31094	0.32935
2.1375	0.30812	0.19081	0.23029	0.24192	0.28738	0.074808	0.24547	0.31142	0.32893
2.1392	0.30909	0.19176	0.23128	0.24194	0.28663	0.074778	0.24664	0.31135	0.32917
2.1408	0.30871	0.19155	0.23072	0.24327	0.28598	0.075667	0.24631	0.31166	0.32934
2.1425	0.30927	0.19091	0.23061	0.2433	0.28674	0.07512	0.24672	0.31158	0.32866
2.1442	0.30885	0.19164	0.23144	0.24413	0.28607	0.075523	0.24764	0.31148	0.32969
2.1458	0.30958	0.19171	0.23177	0.24502	0.2866	0.074649	0.24817	0.31198	0.32868
2.1475	0.30984	0.19195	0.23187	0.2454	0.28819	0.075383	0.24812	0.3111	0.3295
2.1492	0.3097	0.19244	0.23311	0.2451	0.28767	0.074844	0.24814	0.31172	0.3296
2.1508	0.30944	0.19343	0.23318	0.24571	0.28686	0.075651	0.24864	0.31227	0.32967
2.1525	0.31041	0.19183	0.2336	0.24653	0.28809	0.075689	0.24977	0.31199	0.32989
2.1542	0.30885	0.19306	0.23363	0.24576	0.28765	0.075209	0.24941	0.31272	0.32941
2.1558	0.31029	0.19313	0.23355	0.24607	0.28836	0.075086	0.2497	0.31182	0.33102
2.1575	0.31002	0.19359	0.23391	0.24664	0.28744	0.075075	0.24908	0.31187	0.32912
2.1592	0.30948	0.19291	0.2343	0.24752	0.28622	0.075609	0.25074	0.31189	0.33029
2.1608	0.30967	0.19363	0.23521	0.24776	0.28855	0.07583	0.25062	0.3132	0.32983
2.1625	0.30914	0.194	0.23481	0.24768	0.28674	0.075376	0.25036	0.31242	0.32969
2.1642	0.30993	0.19317	0.23542	0.24811	0.28804	0.076078	0.25161	0.31219	0.32947
2.1658	0.31067	0.19362	0.23544	0.24881	0.28722	0.075743	0.25155	0.3126	0.32876
2.1675	0.31074	0.19447	0.23544	0.24851	0.28704	0.076341	0.25099	0.31311	0.33005
2.1692	0.31001	0.19376	0.23634	0.24982	0.28853	0.076144	0.25239	0.31283	0.32961
2.1708	0.30977	0.19435	0.2358	0.25107	0.28796	0.077113	0.25268	0.31287	0.32951
2.1725	0.30984	0.19467	0.23711	0.24938	0.28785	0.076629	0.25285	0.31341	0.33014
2.1742	0.31115	0.19415	0.23731	0.24964	0.28864	0.076694	0.25309	0.31276	0.33017
2.1758	0.31106	0.19445	0.23743	0.25036	0.28791	0.076358	0.25285	0.31284	0.32967
2.1775	0.31092	0.19499	0.2382	0.25049	0.28842	0.077177	0.25415	0.31315	0.32956
2.1792	0.31014	0.19453	0.23785	0.25044	0.28854	0.076859	0.25438	0.31283	0.32934
2.1808	0.31031	0.19487	0.23805	0.25154	0.28762	0.07682	0.25548	0.31288	0.3296
2.1825	0.31084	0.19511	0.23953	0.25247	0.28834	0.076264	0.25519	0.31385	0.3296
2.1842	0.31098	0.19536	0.23936	0.25151	0.28824	0.077012	0.25553	0.31297	0.33001
2.1858	0.31124	0.195	0.23942	0.2523	0.28881	0.076541	0.25511	0.3134	0.32917
2.1875	0.31061	0.19509	0.23989	0.25268	0.288	0.077163	0.25575	0.31324	0.32938
2.1892	0.3115	0.1954	0.23959	0.25358	0.28886	0.077029	0.25681	0.31312	0.33016
2.1908	0.31146	0.19546	0.23988	0.25383	0.28813	0.077814	0.25685	0.31337	0.33075
2.1925	0.31085	0.19571	0.24082	0.25424	0.28813	0.077365	0.25613	0.31376	0.33045
2.1942	0.31172	0.19671	0.24112	0.25379	0.28778	0.077768	0.25777	0.31394	0.33023
2.1958	0.31143	0.19658	0.24144	0.25486	0.28834	0.077558	0.25758	0.31273	0.33087
2.1975	0.31207	0.19649	0.24165	0.25498	0.28861	0.078207	0.25757	0.31414	0.3302
2.1992	0.31234	0.19677	0.24172	0.25492	0.28844	0.077831	0.25892	0.31311	0.33091
2.2008	0.31171	0.19621	0.24147	0.25564	0.28858	0.078036	0.25875	0.31431	0.33059
2.2025	0.31159	0.19638	0.2425	0.25707	0.28863	0.078062	0.2589	0.31391	0.3306
2.2042	0.31161	0.19722	0.24266	0.25745	0.28909	0.078301	0.25968	0.31398	0.33136
2.2058	0.31136	0.19733	0.2427	0.25721	0.28916	0.078376	0.25944	0.31383	0.32958
2.2075	0.31073	0.19761	0.24357	0.25744	0.2889	0.07739	0.25888	0.31407	0.33026
2.2092	0.31124	0.19702	0.24384	0.2576	0.28917	0.078595	0.26056	0.31396	0.32996
2.2108	0.31158	0.19821	0.24388	0.25743	0.28916	0.077779	0.26006	0.31396	0.33034
2.2125	0.31203	0.19713	0.24488	0.25899	0.28931	0.07826	0.2609	0.31396	0.33016
2.2142	0.3121	0.19822	0.24493	0.25832	0.28913	0.078218	0.26182	0.31354	0.33039
2.2158	0.31197	0.19896	0.24496	0.2606	0.2893	0.078635	0.26143	0.31451	0.3307
2.2175	0.31193	0.19896	0.24531	0.25995	0.28904	0.078772	0.26125	0.3139	0.33095
2.2192	0.31255	0.1986	0.24524	0.26004	0.28828	0.078666	0.26255	0.31483	0.33049
2.2208	0.31212	0.19912	0.24604	0.25939	0.28964	0.079001	0.26269	0.31451	0.33066
2.2225	0.31201	0.19837	0.24627	0.26039	0.28863	0.078657	0.26266	0.31453	0.33047
2.2242	0.31281	0.19859	0.24632	0.26064	0.28849	0.079365	0.26302	0.31492	0.33061
2.2258	0.31201	0.19894	0.24671	0.26117	0.28925	0.078769	0.2637	0.3142	0.32999
2.2275	0.31221	0.19943	0.24653	0.26133	0.2891	0.0795	0.26502	0.31471	0.33097
2.2292	0.31205	0.19981	0.24763	0.262	0.28926	0.07974	0.2652	0.31473	0.33124
2.2308	0.31284	0.19888	0.24717	0.26197	0.2884	0.079497	0.26437	0.31419	0.33191
2.2325	0.31297	0.20025	0.24814	0.26281	0.28872	0.078873	0.2651	0.31471	0.33018
2.2342	0.31132	0.19948	0.24784	0.26262	0.28959	0.079769	0.26592	0.31504	0.33108
2.2358	0.31305	0.20006	0.24892	0.26317	0.28922	0.079463	0.26608	0.31406	0.3308
2.2375	0.31246	0.1996	0.24946	0.26423	0.28931	0.080417	0.26506	0.31491	0.33123
2.2392	0.31259	0.1994	0.24889	0.26431	0.29028	0.079301	0.26573	0.31483	0.33158
2.2408	0.31247	0.20043	0.25023	0.26417	0.28933	0.079422	0.26675	0.3142	0.33085
2.2425	0.31274	0.20084	0.2496	0.26476	0.2898	0.079741	0.26666	0.31547	0.33148
2.2442	0.31299	0.20026	0.25013	0.26584	0.29004	0.080007	0.2666	0.31529	0.33169
2.2458	0.31311	0.20072	0.25094	0.26598	0.29	0.079814	0.26766	0.31553	0.33131
2.2475	0.3129	0.20068	0.25034	0.26543	0.28981	0.080303	0.26732	0.31461	0.33056
2.2492	0.31248	0.2011	0.25123	0.2664	0.28958	0.080549	0.26811	0.31484	0.33167
2.2508	0.31284	0.20036	0.25112	0.26709	0.29042	0.080335	0.26854	0.31585	0.33047
2.2525	0.31359	0.20119	0.25187	0.26711	0.28892	0.08012	0.26928	0.31501	0.33133
2.2542	0.31247	0.20158	0.25193	0.26675	0.28959	0.08042	0.26998	0.31623	0.33115
2.2558	0.31302	0.20185	0.25203	0.26766	0.29018	0.080553	0.26948	0.31576	0.33207
2.2575	0.31196	0.20117	0.25332	0.26712	0.29083	0.080337	0.26949	0.31532	0.33132
2.2592	0.31247	0.20094	0.25247	0.26906	0.28889	0.080419	0.27079	0.31554	0.33247
2.2608	0.31281	0.20141	0.25377	0.26817	0.29095	0.081008	0.27033	0.31454	0.332
2.2625	0.31271	0.20161	0.25335	0.26826	0.28876	0.080852	0.27151	0.31589	0.33076
2.2642	0.31339	0.2022	0.25471	0.26958	0.2894	0.080893	0.27149	0.31636	0.33068
2.2658	0.31299	0.20247	0.25459	0.26956	0.2908	0.081162	0.27286	0.31494	0.33161
2.2675	0.31311	0.2027	0.25605	0.27007	0.28966	0.08056	0.27149	0.31581	0.33129
2.2692	0.31343	0.20272	0.25497	0.27035	0.28997	0.080908	0.27288	0.31546	0.33074
2.2708	0.31346	0.20326	0.25526	0.27116	0.29046	0.081201	0.27369	0.31632	0.33067
2.2725	0.31345	0.20358	0.2553	0.27193	0.2905	0.08088	0.27239	0.31519	0.33124
2.2742	0.31384	0.20328	0.25571	0.27168	0.29084	0.081932	0.27364	0.316	0.3317
2.2758	0.31319	0.20303	0.25677	0.27209	0.29192	0.080929	0.27425	0.31572	0.3318
2.2775	0.31354	0.20421	0.25663	0.27187	0.29003	0.081783	0.27401	0.31513	0.33122
2.2792	0.31341	0.20364	0.25718	0.27254	0.29073	0.082357	0.27521	0.31643	0.33202
2.2808	0.31382	0.20397	0.25751	0.27331	0.28941	0.082339	0.27395	0.31587	0.33105
2.2825	0.3143	0.20374	0.25801	0.27386	0.29077	0.081421	0.27521	0.31585	0.33197
2.2842	0.31383	0.20381	0.25755	0.27334	0.29033	0.083323	0.27595	0.31703	0.33249
2.2858	0.3135	0.20388	0.25837	0.2739	0.29098	0.081924	0.27647	0.31638	0.3318
2.2875	0.3134	0.20407	0.25846	0.27407	0.29126	0.082529	0.27663	0.31629	0.33266
2.2892	0.31401	0.20446	0.26008	0.27539	0.29144	0.082332	0.27613	0.3157	0.33238
2.2908	0.31383	0.20404	0.25938	0.27488	0.29142	0.082764	0.27763	0.31574	0.33209
2.2925	0.31433	0.20385	0.25986	0.27582	0.29126	0.082937	0.27686	0.31696	0.332
2.2942	0.31364	0.2039	0.2599	0.27617	0.29026	0.08251	0.27852	0.31651	0.33194
2.2958	0.3138	0.20433	0.26031	0.27665	0.29153	0.083009	0.27781	0.31678	0.33325
2.2975	0.31497	0.20405	0.26007	0.27694	0.29215	0.083177	0.27841	0.31633	0.33166
2.2992	0.3136	0.20496	0.26104	0.27774	0.29084	0.082978	0.27875	0.31607	0.33159
2.3008	0.3144	0.20511	0.26154	0.27808	0.29128	0.082754	0.27989	0.3161	0.33293
2.3025	0.31444	0.20496	0.26179	0.27816	0.29169	0.083021	0.28035	0.31634	0.33259
2.3042	0.31439	0.20501	0.26238	0.27865	0.29134	0.083525	0.2812	0.31627	0.33216
2.3058	0.31374	0.20552	0.2625	0.2782	0.29133	0.083335	0.28016	0.31565	0.33317
2.3075	0.31418	0.20568	0.26224	0.27938	0.28985	0.084175	0.28032	0.31687	0.3318
2.3092	0.31401	0.20571	0.26273	0.27867	0.29047	0.083775	0.28155	0.31656	0.33206
2.3108	0.31498	0.20574	0.26341	0.28011	0.28978	0.083238	0.28188	0.31611	0.3325
2.3125	0.31402	0.20603	0.26347	0.27923	0.29152	0.084321	0.28143	0.31681	0.33221
2.3142	0.31449	0.20657	0.26469	0.28095	0.29086	0.083627	0.28184	0.3167	0.33226
2.3158	0.31385	0.20608	0.26445	0.28036	0.29148	0.083958	0.28283	0.31764	0.33242
2.3175	0.31363	0.20593	0.2644	0.28137	0.2911	0.083813	0.28306	0.3173	0.33241
2.3192	0.31397	0.20715	0.26528	0.28216	0.29178	0.084873	0.28306	0.31617	0.33346
2.3208	0.31477	0.2062	0.26575	0.28139	0.2914	0.083481	0.28328	0.31643	0.33313
2.3225	0.31442	0.2064	0.26531	0.28229	0.29187	0.08324	0.28332	0.31658	0.33192
2.3242	0.31509	0.20672	0.2648	0.28276	0.29168	0.084493	0.28395	0.31628	0.33274
2.3258	0.31415	0.207	0.26598	0.28303	0.29082	0.084371	0.28404	0.31642	0.33231
2.3275	0.31485	0.20709	0.26604	0.28237	0.29108	0.084422	0.28403	0.31719	0.33312
2.3292	0.31413	0.20725	0.26686	0.28376	0.29142	0.083371	0.28489	0.31796	0.33239
2.3308	0.31549	0.20753	0.26618	0.28438	0.29185	0.084971	0.28534	0.31707	0.33341
2.3325	0.31494	0.20765	0.26633	0.28339	0.29162	0.085466	0.28651	0.31703	0.33338
2.3342	0.31385	0.20774	0.2672	0.28443	0.29105	0.08576	0.28714	0.31683	0.33196
2.3358	0.31448	0.20733	0.2683	0.28478	0.29225	0.084457	0.28606	0.31641	0.33253
2.3375	0.3143	0.20821	0.26847	0.28599	0.29182	0.08505	0.28752	0.31717	0.3327
2.3392	0.31545	0.20804	0.26853	0.28595	0.29235	0.083944	0.28743	0.31797	0.33302
2.3408	0.31448	0.20836	0.26951	0.28661	0.2921	0.084821	0.28749	0.3172	0.3326
2.3425	0.31493	0.20829	0.26807	0.2869	0.29257	0.084846	0.28783	0.31652	0.33276
2.3442	0.3157	0.20889	0.27103	0.28763	0.29194	0.084823	0.28718	0.3173	0.33267
2.3458	0.31568	0.20881	0.26942	0.28749	0.29252	0.085719	0.28816	0.31736	0.33344
2.3475	0.31521	0.20875	0.27029	0.28759	0.29119	0.085039	0.28953	0.31697	0.33366
2.3492	0.31512	0.20863	0.27121	0.28869	0.29139	0.085737	0.28955	0.31757	0.33245
2.3508	0.31532	0.20901	0.2705	0.28856	0.29194	0.085746	0.28967	0.31795	0.33349
2.3525	0.31507	0.20896	0.27128	0.2893	0.29203	0.085696	0.29048	0.3171	0.33309
2.3542	0.31478	0.2087	0.27096	0.28877	0.29184	0.085939	0.29137	0.31704	0.33253
2.3558	0.31532	0.2101	0.27277	0.28969	0.29175	0.086286	0.29154	0.317	0.33334
2.3575	0.31622	0.20886	0.27247	0.2899	0.29155	0.085797	0.29124	0.31697	0.33285
2.3592	0.31485	0.20879	0.27283	0.29061	0.29206	0.085355	0.29163	0.31786	0.33293
2.3608	0.31493	0.20955	0.27346	0.29129	0.29261	0.085979	0.29254	0.31776	0.33352
2.3625	0.31487	0.2101	0.27384	0.29173	0.29261	0.08635	0.29156	0.31752	0.33312
2.3642	0.31569	0.20929	0.27348	0.29156	0.2911	0.085993	0.29296	0.31754	0.33264
2.3658	0.31569	0.20957	0.27395	0.29233	0.29168	0.086885	0.29264	0.31802	0.3325
2.3675	0.31581	0.21082	0.2744	0.29192	0.29182	0.086421	0.29419	0.31853	0.33359
2.3692	0.31497	0.20995	0.27485	0.29228	0.29328	0.086005	0.29407	0.31768	0.33347
2.3708	0.3156	0.21023	0.27542	0.29365	0.29202	0.087368	0.29413	0.318	0.33341
2.3725	0.31584	0.21085	0.27465	0.29376	0.29229	0.086306	0.29523	0.31832	0.33368
2.3742	0.31543	0.21086	0.27521	0.29438	0.2929	0.086988	0.2951	0.31752	0.33284
2.3758	0.31511	0.21079	0.27486	0.29468	0.2918	0.086339	0.2951	0.318	0.33254
2.3775	0.31605	0.21102	0.27568	0.29461	0.29202	0.087015	0.29585	0.31838	0.33258
2.3792	0.31616	0.21114	0.27604	0.29533	0.29348	0.086588	0.29574	0.31711	0.3326
2.3808	0.31553	0.21112	0.27648	0.29647	0.29262	0.086984	0.2967	0.31768	0.33352
2.3825	0.31553	0.21108	0.27704	0.29658	0.29346	0.086938	0.29583	0.31778	0.33331
2.3842	0.31505	0.21166	0.27749	0.29587	0.29254	0.086897	0.29635	0.3181	0.33365
2.3858	0.31543	0.21081	0.27778	0.29662	0.29209	0.087145	0.29776	0.31833	0.33257
2.3875	0.31618	0.21093	0.27867	0.29729	0.29306	0.08708	0.29748	0.31878	0.33306
2.3892	0.31618	0.21117	0.27867	0.2966	0.29318	0.087425	0.29786	0.31851	0.33378
2.3908	0.31548	0.21296	0.27889	0.29765	0.29266	0.087678	0.29869	0.31874	0.33421
2.3925	0.31555	0.21134	0.27909	0.29849	0.29232	0.088229	0.29979	0.31829	0.33296
2.3942	0.31606	0.2116	0.27939	0.29872	0.29264	0.087381	0.29856	0.31782	0.33319
2.3958	0.31571	0.21244	0.28012	0.29978	0.29321	0.08743	0.29972	0.31884	0.33404
2.3975	0.31604	0.21156	0.28013	0.29938	0.29265	0.088325	0.29995	0.31902	0.33374
2.3992	0.31585	0.21223	0.28009	0.29924	0.29235	0.088277	0.30077	0.31825	0.33281
2.4008	0.3151	0.21253	0.28036	0.29957	0.29256	0.08811	0.30011	0.31829	0.33376
2.4025	0.316	0.2128	0.28103	0.29976	0.29286	0.088437	0.30132	0.31815	0.33309
2.4042	0.3154	0.21267	0.28027	0.30062	0.29286	0.088595	0.30134	0.31939	0.33339
2.4058	0.31676	0.21302	0.28172	0.30164	0.29256	0.089145	0.30136	0.31833	0.33396
2.4075	0.3166	0.21276	0.28123	0.30129	0.29277	0.087866	0.30214	0.31899	0.33292
2.4092	0.31572	0.21299	0.28193	0.30206	0.29279	0.08832	0.30274	0.31906	0.33393
2.4108	0.31549	0.21378	0.28225	0.30166	0.29298	0.089118	0.30239	0.3182	0.33304
2.4125	0.31541	0.21385	0.28246	0.30135	0.29321	0.08838	0.30302	0.31952	0.33383
2.4142	0.31675	0.21349	0.28323	0.30333	0.293	0.089388	0.30386	0.31915	0.33297
2.4158	0.31653	0.21305	0.28251	0.30302	0.29338	0.08874	0.30337	0.31911	0.33405
2.4175	0.31634	0.21315	0.28384	0.30399	0.29232	0.089398	0.30434	0.31908	0.3335
2.4192	0.3159	0.2147	0.2846	0.30506	0.29365	0.089263	0.30399	0.31898	0.33372
2.4208	0.31662	0.21406	0.28342	0.30412	0.29334	0.089474	0.30466	0.31884	0.33355
2.4225	0.31685	0.21315	0.28402	0.30437	0.29311	0.089162	0.30562	0.31898	0.33442
2.4242	0.31628	0.21394	0.2847	0.30452	0.29366	0.089321	0.30543	0.31891	0.33288
2.4258	0.31689	0.21394	0.28544	0.30541	0.29292	0.088482	0.30575	0.31921	0.33404
2.4275	0.31633	0.21408	0.28513	0.30521	0.29253	0.089011	0.30664	0.31871	0.33388
2.4292	0.31651	0.21432	0.28489	0.30627	0.29215	0.089588	0.30581	0.31899	0.33359
2.4308	0.31574	0.21445	0.28572	0.30553	0.29375	0.089109	0.3065	0.31888	0.33345
2.4325	0.31655	0.21536	0.28622	0.30678	0.29337	0.089959	0.3081	0.31873	0.334
2.4342	0.31693	0.2144	0.28621	0.30632	0.29337	0.090636	0.30844	0.3188	0.33448
2.4358	0.31662	0.21518	0.2864	0.30656	0.29338	0.089325	0.30767	0.31863	0.33446
2.4375	0.31703	0.21486	0.2868	0.3074	0.29402	0.090358	0.3091	0.31931	0.33586
2.4392	0.31705	0.21444	0.28684	0.30795	0.29244	0.090531	0.30844	0.31917	0.33479
2.4408	0.31607	0.21481	0.28689	0.30839	0.29312	0.089258	0.30919	0.31884	0.33439
2.4425	0.31652	0.21439	0.28764	0.30805	0.29322	0.090106	0.30918	0.3188	0.33447
2.4442	0.31727	0.21552	0.28855	0.30801	0.29308	0.090094	0.30994	0.31874	0.33436
2.4458	0.31696	0.21467	0.28857	0.30797	0.29352	0.089597	0.30983	0.31899	0.33421
2.4475	0.3171	0.21586	0.28841	0.30981	0.29375	0.090333	0.31139	0.31945	0.33364
2.4492	0.31554	0.21528	0.28879	0.30872	0.29337	0.090786	0.3104	0.31832	0.33425
2.4508	0.31783	0.21601	0.28877	0.31108	0.29356	0.090809	0.31087	0.3191	0.33375
2.4525	0.31684	0.21577	0.28919	0.31092	0.29369	0.090731	0.31165	0.31916	0.33385
2.4542	0.31696	0.21581	0.28992	0.31049	0.29338	0.090763	0.31185	0.32005	0.33435
2.4558	0.31687	0.2164	0.29016	0.31097	0.29335	0.090663	0.31225	0.31923	0.33441
2.4575	0.31762	0.21666	0.28994	0.31083	0.29394	0.09127	0.31217	0.31951	0.33428
2.4592	0.31749	0.21692	0.29058	0.31166	0.29401	0.091327	0.3125	0.31897	0.33371
2.4608	0.31714	0.21705	0.29084	0.3109	0.29364	0.090836	0.31267	0.31992	0.33468
2.4625	0.31714	0.21641	0.29048	0.31161	0.294	0.091551	0.31274	0.31939	0.33475
2.4642	0.31687	0.21692	0.29085	0.31295	0.29354	0.091019	0.31303	0.31873	0.33377
2.4658	0.31694	0.21642	0.29149	0.31178	0.29345	0.090403	0.31375	0.32016	0.33459
2.4675	0.31745	0.21707	0.29237	0.3136	0.29293	0.091884	0.3138	0.32043	0.33439
2.4692	0.31745	0.21735	0.29144	0.31383	0.29389	0.091304	0.31496	0.31894	0.33502
2.4708	0.31772	0.21685	0.29217	0.31368	0.29368	0.091798	0.31393	0.31964	0.33479
2.4725	0.31684	0.21798	0.29159	0.31327	0.29383	0.091758	0.31425	0.31995	0.33482
2.4742	0.31736	0.21683	0.29245	0.31327	0.29341	0.090827	0.31458	0.31941	0.33455
2.4758	0.31697	0.21809	0.29323	0.31436	0.29422	0.092092	0.31547	0.31959	0.33456
2.4775	0.31732	0.2172	0.29339	0.31437	0.29483	0.091999	0.31591	0.31932	0.33449
2.4792	0.31738	0.21792	0.293	0.31466	0.29432	0.091966	0.31545	0.31985	0.33383
2.4808	0.3173	0.21764	0.29358	0.31525	0.29328	0.092053	0.31598	0.31918	0.33564
2.4825	0.31675	0.21743	0.29377	0.31582	0.29477	0.091611	0.31589	0.31947	0.33361
2.4842	0.3179	0.21811	0.29441	0.31564	0.29459	0.092439	0.31577	0.31956	0.33482
2.4858	0.31782	0.21867	0.29346	0.31545	0.29527	0.092769	0.31634	0.31895	0.33496
2.4875	0.31728	0.21751	0.29453	0.31578	0.29398	0.093314	0.31672	0.31859	0.33377
2.4892	0.3164	0.21829	0.29399	0.31618	0.29428	0.092661	0.31721	0.3199	0.33383
2.4908	0.31734	0.21849	0.29517	0.31566	0.29386	0.092584	0.31784	0.31928	0.3345
2.4925	0.31734	0.21815	0.29548	0.31656	0.29379	0.092467	0.31819	0.31958	0.33432
2.4942	0.31684	0.21855	0.29478	0.31607	0.29452	0.092534	0.31747	0.3188	0.33569
2.4958	0.31719	0.21873	0.29572	0.31757	0.2946	0.092735	0.31824	0.32004	0.33553
2.4975	0.31713	0.21928	0.29559	0.31802	0.29563	0.09299	0.31708	0.31922	0.33444
2.4992	0.31801	0.21868	0.2958	0.31809	0.29425	0.093667	0.31796	0.32035	0.33508
2.5008	0.31751	0.2193	0.29628	0.3179	0.29461	0.092887	0.31854	0.32028	0.33407
2.5025	0.31778	0.21912	0.29682	0.31815	0.29416	0.093316	0.3187	0.31891	0.33477
2.5042	0.31667	0.21865	0.29642	0.31776	0.29367	0.093569	0.31829	0.32097	0.33568
2.5058	0.31794	0.2193	0.29597	0.31861	0.2946	0.092845	0.31916	0.31946	0.33468
2.5075	0.31792	0.21898	0.29606	0.31775	0.29397	0.093458	0.319	0.32028	0.33465
2.5092	0.31806	0.21901	0.29761	0.31765	0.29485	0.09326	0.31987	0.31985	0.3354
2.5108	0.31773	0.21966	0.29612	0.31875	0.29537	0.093502	0.31927	0.31902	0.33469
2.5125	0.31764	0.21976	0.2971	0.31822	0.29439	0.093853	0.31979	0.32023	0.33508
2.5142	0.31799	0.22053	0.29807	0.31972	0.29549	0.093864	0.32081	0.32005	0.33627
2.5158	0.31676	0.22056	0.2973	0.31928	0.29423	0.092903	0.31982	0.31888	0.3348
2.5175	0.3177	0.22059	0.29812	0.31905	0.29501	0.093736	0.32052	0.32041	0.33481
2.5192	0.31777	0.22042	0.2981	0.31963	0.29394	0.094748	0.32144	0.32013	0.33565
2.5208	0.31788	0.22053	0.29826	0.31948	0.2947	0.094107	0.32126	0.32003	0.33501
2.5225	0.31706	0.22068	0.2977	0.32055	0.29397	0.094534	0.32094	0.31982	0.33491
2.5242	0.31926	0.22069	0.29827	0.32068	0.29496	0.093911	0.32086	0.32014	0.33615
2.5258	0.31778	0.22169	0.29817	0.32095	0.29461	0.094315	0.3209	0.31944	0.33484
2.5275	0.31857	0.22084	0.29937	0.32049	0.29487	0.094856	0.32193	0.32026	0.3352
2.5292	0.31777	0.22106	0.29899	0.32109	0.29531	0.094233	0.32142	0.31925	0.33533
2.5308	0.31778	0.22125	0.2992	0.32057	0.29507	0.094304	0.32136	0.32128	0.33595
2.5325	0.31867	0.22113	0.29924	0.32036	0.29568	0.095193	0.32271	0.31956	0.33413
2.5342	0.31778	0.22078	0.29989	0.32062	0.29455	0.095326	0.32114	0.32051	0.33429
2.5358	0.31856	0.22081	0.29974	0.32104	0.29431	0.094849	0.3225	0.3195	0.3357
2.5375	0.31868	0.22072	0.29903	0.32147	0.29434	0.094932	0.32219	0.31977	0.33506
2.5392	0.31689	0.22105	0.29988	0.32238	0.29508	0.095119	0.32233	0.32025	0.33448
2.5408	0.31787	0.22127	0.30021	0.32272	0.29493	0.095216	0.32276	0.32015	0.33527
2.5425	0.31808	0.2214	0.30026	0.32225	0.29555	0.095068	0.32331	0.32027	0.3364
2.5442	0.31775	0.22164	0.30162	0.3223	0.2951	0.095094	0.32344	0.32019	0.33546
2.5458	0.31771	0.2218	0.30004	0.32221	0.29504	0.095362	0.32355	0.32126	0.33488
2.5475	0.31766	0.22187	0.30064	0.32181	0.29499	0.094733	0.32271	0.32071	0.33539
2.5492	0.31915	0.22153	0.3006	0.32291	0.29571	0.095359	0.32368	0.32016	0.33559
2.5508	0.3179	0.22271	0.301	0.32341	0.29492	0.095148	0.32338	0.32052	0.33502
2.5525	0.31821	0.22243	0.30148	0.3233	0.29564	0.095237	0.32349	0.32017	0.33586
2.5542	0.31809	0.22253	0.30177	0.32303	0.2959	0.096337	0.32352	0.32071	0.33509
2.5558	0.31804	0.22234	0.30251	0.32317	0.29559	0.095826	0.32442	0.32052	0.33515
2.5575	0.31862	0.22289	0.30123	0.32255	0.29562	0.09591	0.32393	0.32003	0.33522
2.5592	0.31893	0.22269	0.30262	0.32329	0.29434	0.096158	0.32501	0.3198	0.33525
2.5608	0.31886	0.22359	0.30158	0.32294	0.29501	0.095944	0.32462	0.32086	0.33527
2.5625	0.31792	0.22224	0.30192	0.32428	0.29456	0.096152	0.32388	0.32008	0.33567
2.5642	0.31873	0.22307	0.30212	0.32359	0.29493	0.095999	0.32461	0.32027	0.33447
2.5658	0.31874	0.22314	0.30227	0.32442	0.29491	0.096743	0.32535	0.32081	0.3356
2.5675	0.31895	0.22449	0.30227	0.32424	0.29537	0.096747	0.3239	0.32104	0.33548
2.5692	0.31796	0.22339	0.30218	0.3238	0.29608	0.096195	0.3245	0.32072	0.3359
2.5708	0.31848	0.22298	0.30284	0.32452	0.29595	0.096651	0.32551	0.32049	0.33587
2.5725	0.3181	0.22408	0.30275	0.32433	0.29512	0.097084	0.32512	0.32103	0.33521
2.5742	0.31773	0.22455	0.3031	0.32404	0.29559	0.096714	0.32584	0.32044	0.33495
2.5758	0.31829	0.22416	0.30416	0.32475	0.29552	0.097397	0.32529	0.32148	0.33551
2.5775	0.31859	0.22386	0.30283	0.32444	0.29491	0.097928	0.3249	0.32016	0.3355
2.5792	0.31832	0.22375	0.30296	0.32375	0.29461	0.097567	0.32475	0.32115	0.33524
2.5808	0.3191	0.22473	0.30416	0.32394	0.29539	0.096231	0.32461	0.32127	0.33532
2.5825	0.31818	0.22405	0.30386	0.32499	0.29476	0.096617	0.3258	0.32111	0.33655
2.5842	0.31918	0.22327	0.30397	0.32525	0.29582	0.09705	0.32575	0.32074	0.33599
2.5858	0.31822	0.22316	0.30305	0.32554	0.29553	0.096917	0.32642	0.32034	0.33649
2.5875	0.3187	0.2242	0.30437	0.32636	0.29579	0.096989	0.32664	0.32156	0.33598
2.5892	0.31855	0.2248	0.3043	0.32526	0.2942	0.096967	0.3261	0.3208	0.33472
2.5908	0.31874	0.22499	0.30301	0.32573	0.29581	0.096752	0.32677	0.32112	0.33547
2.5925	0.31878	0.22441	0.3035	0.32533	0.29545	0.097329	0.32635	0.32083	0.33591
2.5942	0.31879	0.22422	0.30446	0.32566	0.2951	0.098034	0.32746	0.32179	0.33604
2.5958	0.31943	0.22518	0.30481	0.32612	0.2954	0.09733	0.32628	0.32169	0.3347
2.5975	0.31846	0.22483	0.30574	0.3254	0.29564	0.096629	0.3264	0.32105	0.33452
2.5992	0.31884	0.22464	0.30456	0.32605	0.29502	0.097982	0.3274	0.32119	0.33562
2.6008	0.31865	0.22573	0.30409	0.32572	0.29566	0.098419	0.32686	0.32116	0.33556
2.6025	0.3182	0.22568	0.30417	0.32629	0.29529	0.098565	0.32727	0.32096	0.33646
2.6042	0.31862	0.226	0.30491	0.32605	0.29517	0.097684	0.32791	0.3215	0.33591
2.6058	0.3185	0.22598	0.30537	0.32669	0.29582	0.099233	0.32735	0.32136	0.33504
2.6075	0.31935	0.22507	0.30506	0.32617	0.29546	0.098435	0.32723	0.32008	0.33526
2.6092	0.31966	0.22533	0.30566	0.32675	0.296	0.098162	0.32801	0.32015	0.33573
2.6108	0.31916	0.22498	0.30539	0.32606	0.29545	0.098491	0.3275	0.32185	0.3354
2.6125	0.31851	0.22588	0.30602	0.32597	0.29555	0.098484	0.32794	0.32124	0.3361
2.6142	0.31907	0.22601	0.30603	0.3266	0.29583	0.09884	0.32784	0.321	0.33592
2.6158	0.31964	0.2271	0.30563	0.32608	0.29575	0.098652	0.32751	0.32189	0.33525
2.6175	0.31808	0.22564	0.30633	0.32709	0.29575	0.098846	0.3278	0.32198	0.33619
2.6192	0.31889	0.2256	0.30574	0.32613	0.29579	0.099219	0.32786	0.32151	0.33597
2.6208	0.31848	0.22623	0.30627	0.32671	0.29628	0.099081	0.32848	0.32125	0.33626
2.6225	0.31876	0.22582	0.30588	0.32675	0.29633	0.098924	0.32791	0.32124	0.33498
2.6242	0.31936	0.22568	0.30642	0.3267	0.29608	0.099388	0.32704	0.32183	0.33605
2.6258	0.31909	0.22645	0.30631	0.32706	0.29655	0.09941	0.32776	0.32057	0.3358
2.6275	0.31892	0.22693	0.30636	0.32643	0.29519	0.099767	0.32872	0.32168	0.33585
2.6292	0.31849	0.2268	0.30554	0.32792	0.29533	0.099626	0.32943	0.32096	0.33511
2.6308	0.31886	0.22682	0.3061	0.32666	0.29609	0.099001	0.32901	0.32236	0.33482
2.6325	0.31861	0.22694	0.30676	0.32714	0.29561	0.098674	0.32804	0.32162	0.3357
2.6342	0.31939	0.22653	0.3062	0.32742	0.29597	0.099235	0.32877	0.32182	0.33566
2.6358	0.31912	0.22768	0.30611	0.32841	0.2954	0.099778	0.32983	0.32169	0.33554
2.6375	0.31906	0.22672	0.30631	0.3273	0.2964	0.099058	0.32914	0.32147	0.33582
2.6392	0.31811	0.22733	0.30658	0.32764	0.29669	0.099184	0.32987	0.32131	0.33577
2.6408	0.31811	0.22697	0.30702	0.32769	0.29626	0.10077	0.32985	0.3221	0.33579
2.6425	0.3194	0.22718	0.30698	0.32757	0.29594	0.099929	0.32897	0.32123	0.33666
2.6442	0.31901	0.22709	0.30745	0.32835	0.29643	0.10003	0.32878	0.32171	0.33603
2.6458	0.31891	0.22741	0.30688	0.32842	0.29644	0.10029	0.32983	0.32207	0.3361
2.6475	0.31923	0.22817	0.30772	0.32802	0.29692	0.10013	0.32975	0.32155	0.33605
2.6492	0.31883	0.22764	0.30663	0.32845	0.29569	0.10024	0.32928	0.32108	0.33669
2.6508	0.31888	0.22722	0.30705	0.32919	0.29634	0.10046	0.32986	0.32135	0.33548
2.6525	0.31914	0.22742	0.30702	0.32835	0.29535	0.10011	0.33013	0.32127	0.33663
2.6542	0.31909	0.22778	0.30717	0.32809	0.29617	0.10172	0.32915	0.32164	0.33556
2.6558	0.31894	0.22848	0.30819	0.32932	0.29599	0.10073	0.32985	0.32185	0.33543
2.6575	0.31906	0.22859	0.30847	0.32916	0.29669	0.10063	0.33002	0.32106	0.33624
2.6592	0.31904	0.2281	0.30765	0.32898	0.29613	0.10085	0.32965	0.32167	0.33629
2.6608	0.31942	0.22835	0.30854	0.32923	0.29656	0.10097	0.32903	0.32202	0.33673
2.6625	0.31914	0.22867	0.30868	0.32773	0.29661	0.10087	0.3307	0.32154	0.33696
2.6642	0.31986	0.22839	0.30815	0.32865	0.29769	0.10137	0.32959	0.32194	0.33743
2.6658	0.31902	0.22941	0.30773	0.32925	0.29634	0.10104	0.33009	0.32165	0.33571
2.6675	0.31968	0.22832	0.30819	0.32975	0.29639	0.10118	0.3296	0.32122	0.33636
2.6692	0.31888	0.22902	0.30879	0.32897	0.29623	0.10156	0.32932	0.32256	0.33681
2.6708	0.31916	0.22825	0.30776	0.33014	0.29742	0.10131	0.33055	0.3224	0.33661
2.6725	0.32024	0.2294	0.30814	0.32954	0.29681	0.10076	0.33045	0.32157	0.33659
2.6742	0.32019	0.22909	0.30807	0.32967	0.29662	0.10294	0.33117	0.32125	0.33643
2.6758	0.31983	0.22875	0.30855	0.32931	0.29592	0.10152	0.33068	0.32122	0.33613
2.6775	0.32008	0.22947	0.30966	0.32856	0.29604	0.10223	0.33068	0.32169	0.33622
2.6792	0.3198	0.22908	0.30956	0.33024	0.29648	0.10204	0.33106	0.32297	0.33673
2.6808	0.31911	0.22948	0.31027	0.32924	0.29653	0.10165	0.3315	0.32135	0.33596
2.6825	0.32022	0.22921	0.30888	0.3301	0.29727	0.10217	0.33104	0.32183	0.33708
2.6842	0.32016	0.22932	0.30977	0.32933	0.29682	0.10242	0.33141	0.32176	0.33677
2.6858	0.31982	0.2292	0.3092	0.33026	0.29659	0.10226	0.33155	0.32132	0.33639
2.6875	0.32045	0.22928	0.30905	0.32976	0.29676	0.10294	0.33123	0.32231	0.3368
2.6892	0.32003	0.22952	0.30976	0.33024	0.29679	0.10218	0.33143	0.32183	0.33683
2.6908	0.31996	0.22824	0.309	0.32914	0.29689	0.10257	0.33092	0.32159	0.33556
2.6925	0.32035	0.22877	0.30893	0.33054	0.29726	0.10279	0.33136	0.32249	0.33612
2.6942	0.31954	0.23049	0.30881	0.3302	0.29645	0.10241	0.33164	0.32205	0.33664
2.6958	0.32016	0.22995	0.30906	0.33016	0.2969	0.10253	0.33178	0.32226	0.33646
2.6975	0.32015	0.22948	0.30996	0.32989	0.2975	0.10277	0.33157	0.32284	0.33594
2.6992	0.31953	0.23064	0.3103	0.33016	0.29756	0.10379	0.33192	0.32146	0.33651
2.7008	0.32058	0.23008	0.3094	0.33049	0.29506	0.10373	0.33236	0.32183	0.33652
2.7025	0.32021	0.23078	0.31035	0.32885	0.29667	0.10308	0.33255	0.32263	0.33638
2.7042	0.3202	0.23136	0.30973	0.33021	0.29648	0.1035	0.33199	0.32278	0.33625
2.7058	0.31853	0.23019	0.30901	0.33037	0.29675	0.10299	0.33238	0.32254	0.33661
2.7075	0.31925	0.22981	0.31072	0.33048	0.29693	0.10326	0.33201	0.32288	0.3363
2.7092	0.3201	0.23083	0.31076	0.33053	0.29807	0.103	0.33162	0.32175	0.33672
2.7108	0.31988	0.23111	0.3104	0.33175	0.29649	0.10355	0.33173	0.32195	0.3354
2.7125	0.31993	0.23145	0.31029	0.33106	0.29688	0.10359	0.33238	0.32298	0.33664
2.7142	0.31975	0.23115	0.31069	0.33126	0.29731	0.10369	0.33267	0.32198	0.33664
2.7158	0.32067	0.2319	0.31021	0.33102	0.297	0.10355	0.33256	0.32243	0.33727
2.7175	0.32016	0.23115	0.31017	0.33112	0.29705	0.10476	0.33244	0.32278	0.3365
2.7192	0.31943	0.23175	0.31067	0.33052	0.29647	0.10371	0.33251	0.32207	0.33665
2.7208	0.3199	0.23137	0.31067	0.33038	0.29721	0.10404	0.33386	0.32198	0.33639
2.7225	0.31937	0.23134	0.31078	0.33049	0.2971	0.10397	0.33143	0.32247	0.33743
2.7242	0.32032	0.23132	0.30955	0.33103	0.29817	0.10386	0.33269	0.3227	0.33761
2.7258	0.32055	0.23167	0.31052	0.32968	0.29688	0.10423	0.3324	0.32203	0.33669
2.7275	0.32039	0.23079	0.3105	0.3319	0.29776	0.10441	0.33409	0.32264	0.33593
2.7292	0.31938	0.23202	0.31096	0.33089	0.2971	0.10427	0.33387	0.32246	0.33676
2.7308	0.31901	0.23222	0.31083	0.3315	0.29703	0.10425	0.33235	0.32267	0.33751
2.7325	0.31997	0.2316	0.31058	0.33134	0.29635	0.10488	0.33231	0.32221	0.33728
2.7342	0.31975	0.23189	0.31194	0.33152	0.2971	0.10462	0.3334	0.32195	0.33696
2.7358	0.31953	0.23128	0.31114	0.33157	0.29695	0.10468	0.33396	0.32255	0.33693
2.7375	0.32033	0.23213	0.31182	0.3318	0.29772	0.10478	0.33313	0.32319	0.33703
2.7392	0.32078	0.2319	0.31119	0.33274	0.29762	0.10424	0.33386	0.32254	0.33678
2.7408	0.32039	0.23248	0.31204	0.331	0.29735	0.10475	0.33382	0.32163	0.33666
2.7425	0.32085	0.23287	0.31042	0.33173	0.29718	0.10543	0.33302	0.32222	0.33754
2.7442	0.32052	0.23206	0.31101	0.33137	0.2967	0.1049	0.33394	0.32262	0.33694
2.7458	0.31997	0.23206	0.31188	0.33145	0.29699	0.1054	0.33326	0.32249	0.3367
2.7475	0.31928	0.23277	0.3105	0.33155	0.29737	0.10517	0.3329	0.32244	0.337
2.7492	0.31978	0.23237	0.31162	0.33123	0.29648	0.10542	0.33365	0.32213	0.33657
2.7508	0.32065	0.23206	0.31201	0.33187	0.29753	0.10482	0.33237	0.32366	0.33743
2.7525	0.32124	0.23312	0.31235	0.33209	0.29713	0.1054	0.33357	0.32341	0.33743
2.7542	0.32053	0.23257	0.31166	0.33252	0.29686	0.10598	0.33443	0.32271	0.33698
2.7558	0.31965	0.2329	0.31182	0.33193	0.29783	0.10629	0.33356	0.32307	0.33732
2.7575	0.3201	0.23271	0.31197	0.33204	0.29749	0.10554	0.33296	0.32353	0.33782
2.7592	0.32037	0.23278	0.31127	0.33212	0.29706	0.10622	0.33336	0.3227	0.3375
2.7608	0.32063	0.23255	0.31159	0.33193	0.29648	0.10592	0.3346	0.3224	0.33684
2.7625	0.32027	0.23275	0.31148	0.33202	0.2969	0.10539	0.33404	0.32263	0.33628
2.7642	0.31999	0.23398	0.31219	0.33154	0.29731	0.10653	0.33402	0.32284	0.33708
2.7658	0.3205	0.23288	0.31249	0.33193	0.29662	0.1068	0.33441	0.32193	0.33716
2.7675	0.3205	0.23366	0.31299	0.33239	0.29783	0.1062	0.33334	0.32251	0.33723
2.7692	0.31961	0.23362	0.31327	0.33125	0.29804	0.10622	0.33429	0.32301	0.3372
2.7708	0.32027	0.2337	0.31224	0.33222	0.29702	0.10626	0.33434	0.32219	0.33697
2.7725	0.31959	0.23273	0.31208	0.33194	0.29833	0.10622	0.33396	0.3227	0.33743
2.7742	0.32161	0.23396	0.31213	0.33138	0.29744	0.10662	0.33416	0.3227	0.33787
2.7758	0.32047	0.23433	0.31229	0.33233	0.29761	0.1066	0.33444	0.32251	0.33654
2.7775	0.32114	0.23385	0.31283	0.33249	0.29739	0.10594	0.33491	0.32267	0.33737
2.7792	0.31963	0.23443	0.31168	0.33182	0.29855	0.10669	0.33492	0.32332	0.33759
2.7808	0.32093	0.23409	0.31292	0.33242	0.29761	0.10621	0.33469	0.32325	0.33717
2.7825	0.32013	0.23406	0.31222	0.33289	0.2973	0.10669	0.33516	0.32306	0.33737
2.7842	0.32063	0.23356	0.31223	0.33306	0.29787	0.10693	0.33458	0.32237	0.33627
2.7858	0.32051	0.23442	0.31161	0.33337	0.29748	0.10786	0.33475	0.32321	0.33676
2.7875	0.32062	0.23479	0.31205	0.33207	0.29781	0.10669	0.3349	0.32345	0.33789
2.7892	0.31976	0.23364	0.31228	0.33285	0.29754	0.10772	0.33488	0.32324	0.33739
2.7908	0.31961	0.23444	0.31281	0.33232	0.29756	0.10695	0.33413	0.3218	0.33692
2.7925	0.32048	0.23502	0.31237	0.33286	0.29739	0.10762	0.33501	0.32256	0.33795
2.7942	0.32034	0.23487	0.31307	0.33299	0.29773	0.10777	0.33528	0.3231	0.33698
2.7958	0.32141	0.23515	0.31288	0.33322	0.29792	0.10788	0.3355	0.32317	0.33693
2.7975	0.32043	0.23488	0.31334	0.33266	0.29846	0.10775	0.33585	0.32285	0.33755
2.7992	0.32031	0.23487	0.31321	0.33322	0.29816	0.10698	0.3351	0.32304	0.3365
2.8008	0.32083	0.23498	0.31262	0.33271	0.2977	0.10801	0.33575	0.32301	0.33766
2.8025	0.32073	0.23485	0.31306	0.33358	0.29781	0.10803	0.3356	0.32263	0.337
2.8042	0.32093	0.23465	0.31271	0.33258	0.29797	0.10773	0.33566	0.3231	0.33773
2.8058	0.32123	0.23487	0.31345	0.3336	0.29785	0.10748	0.33484	0.32304	0.33723
2.8075	0.32109	0.23492	0.31299	0.33327	0.29681	0.10774	0.33615	0.32313	0.33765
2.8092	0.32072	0.23536	0.31308	0.33247	0.29804	0.10823	0.33575	0.32348	0.33788
2.8108	0.32037	0.23598	0.31257	0.33208	0.29734	0.10886	0.33471	0.32284	0.33775
2.8125	0.32174	0.23587	0.31398	0.33351	0.29731	0.10836	0.33578	0.32274	0.33678
2.8142	0.32038	0.23509	0.3138	0.33468	0.2986	0.10885	0.33597	0.32182	0.33778
2.8158	0.32045	0.23532	0.3134	0.33326	0.29791	0.10844	0.33553	0.32386	0.33769
2.8175	0.31992	0.23576	0.31386	0.33333	0.29735	0.10837	0.33631	0.32359	0.3368
2.8192	0.32072	0.23523	0.31345	0.33339	0.29803	0.10852	0.33569	0.32331	0.33767
2.8208	0.3214	0.23529	0.31361	0.33298	0.29817	0.10876	0.33556	0.32325	0.3373
2.8225	0.32127	0.23516	0.31432	0.33361	0.29797	0.10899	0.33589	0.32337	0.33797
2.8242	0.32019	0.23499	0.31376	0.33325	0.29756	0.10902	0.33657	0.32357	0.33757
2.8258	0.32107	0.23579	0.31298	0.33423	0.29792	0.10971	0.3362	0.3232	0.33778
2.8275	0.32114	0.23555	0.31321	0.33351	0.29818	0.10984	0.33635	0.32313	0.33699
2.8292	0.32024	0.23515	0.31352	0.33303	0.29886	0.1093	0.33618	0.32364	0.33723
2.8308	0.32016	0.23659	0.31324	0.33317	0.29715	0.10907	0.33592	0.32311	0.33795
2.8325	0.32172	0.23623	0.31333	0.3336	0.29871	0.10963	0.33627	0.32374	0.33728
2.8342	0.32137	0.23669	0.31434	0.33336	0.29811	0.10958	0.33585	0.3245	0.33725
2.8358	0.32114	0.23591	0.31367	0.33321	0.29825	0.10965	0.33615	0.32343	0.33732
2.8375	0.32119	0.23621	0.31429	0.33438	0.29731	0.1104	0.33598	0.32255	0.33715
2.8392	0.32127	0.23602	0.314	0.3341	0.2971	0.10991	0.33641	0.32355	0.33694
2.8408	0.32117	0.23603	0.31458	0.33337	0.29724	0.10984	0.33655	0.32335	0.3377
2.8425	0.3218	0.23655	0.31364	0.33407	0.29769	0.1097	0.33606	0.32252	0.33831
2.8442	0.3207	0.23658	0.31358	0.33303	0.29862	0.1105	0.33594	0.3232	0.33727
2.8458	0.32107	0.23629	0.3138	0.33451	0.29838	0.11039	0.33622	0.32278	0.33738
2.8475	0.32137	0.23697	0.31487	0.33491	0.29825	0.10972	0.33604	0.32315	0.338
2.8492	0.32042	0.23718	0.31313	0.33425	0.29828	0.11015	0.33599	0.32299	0.33719
2.8508	0.32088	0.23601	0.31397	0.33389	0.29743	0.10984	0.33645	0.3232	0.33774
2.8525	0.32144	0.23743	0.31387	0.33412	0.29889	0.11061	0.33688	0.32416	0.33753
2.8542	0.32111	0.23693	0.31568	0.33412	0.29826	0.11075	0.3359	0.32389	0.3374
2.8558	0.32084	0.23772	0.31431	0.33418	0.29783	0.1107	0.33619	0.32293	0.33823
2.8575	0.32078	0.23773	0.31367	0.33366	0.29887	0.11006	0.33694	0.32318	0.3383
2.8592	0.32075	0.23833	0.31398	0.3333	0.29641	0.11157	0.33651	0.3229	0.3375
2.8608	0.32115	0.23838	0.31384	0.33442	0.29872	0.11087	0.33663	0.32347	0.33773
2.8625	0.3215	0.23788	0.31497	0.33405	0.29846	0.11127	0.33695	0.32403	0.33722
2.8642	0.32073	0.23771	0.31459	0.33494	0.29849	0.11119	0.33648	0.32226	0.3389
2.8658	0.32109	0.23711	0.31524	0.3352	0.29819	0.11187	0.33757	0.32245	0.33798
2.8675	0.32164	0.23726	0.31482	0.33414	0.29806	0.11126	0.33671	0.32406	0.33696
2.8692	0.32135	0.23798	0.3144	0.3353	0.29872	0.11074	0.33736	0.32367	0.33749
2.8708	0.32079	0.23765	0.31511	0.33423	0.29863	0.11121	0.33672	0.32354	0.33717
2.8725	0.32137	0.2385	0.31471	0.33529	0.2985	0.11144	0.33726	0.3236	0.33746
2.8742	0.32078	0.23817	0.31486	0.33462	0.29892	0.11177	0.33831	0.32345	0.33847
2.8758	0.3222	0.23818	0.31541	0.33474	0.29777	0.11189	0.33715	0.32335	0.33714
2.8775	0.32109	0.23805	0.31508	0.33493	0.29855	0.11164	0.3371	0.32339	0.33768
2.8792	0.32195	0.23765	0.31481	0.3345	0.29861	0.11185	0.33781	0.32356	0.33774
2.8808	0.32144	0.23747	0.31477	0.33442	0.2977	0.1121	0.33687	0.323	0.33759
2.8825	0.32078	0.23842	0.31571	0.3349	0.29768	0.11154	0.3378	0.32399	0.33734
2.8842	0.32103	0.23952	0.31451	0.33463	0.29777	0.11162	0.33775	0.32252	0.33734
2.8858	0.3217	0.23817	0.31532	0.33481	0.29946	0.11169	0.33751	0.32305	0.33784
2.8875	0.32124	0.23896	0.31527	0.334	0.29837	0.11179	0.33745	0.32293	0.33801
2.8892	0.32116	0.23968	0.31574	0.3347	0.29862	0.11187	0.33742	0.32326	0.338
2.8908	0.32179	0.23857	0.31522	0.33505	0.29946	0.1123	0.33728	0.32342	0.33825
2.8925	0.32101	0.23884	0.31515	0.33576	0.29851	0.11271	0.3379	0.32339	0.33808
2.8942	0.32091	0.23834	0.31465	0.33487	0.2987	0.11182	0.3378	0.32417	0.33792
2.8958	0.32121	0.23855	0.31564	0.33443	0.29804	0.11259	0.33763	0.32407	0.33788
2.8975	0.32186	0.23843	0.31515	0.33422	0.29848	0.11248	0.33799	0.32414	0.33724
2.8992	0.32157	0.23973	0.31604	0.33527	0.29867	0.11203	0.33836	0.32333	0.338
2.9008	0.32124	0.23893	0.31528	0.33516	0.29867	0.1124	0.33803	0.32347	0.33861
2.9025	0.3217	0.24003	0.31538	0.33451	0.29809	0.1135	0.33703	0.32388	0.33808
2.9042	0.32206	0.24025	0.31435	0.3351	0.29772	0.1129	0.33785	0.32363	0.33778
2.9058	0.32182	0.23832	0.31572	0.33441	0.29922	0.11319	0.33811	0.3235	0.33919
2.9075	0.32168	0.23985	0.31541	0.33532	0.2993	0.11357	0.33742	0.32444	0.33837
2.9092	0.32185	0.23911	0.31575	0.33598	0.29924	0.11318	0.3387	0.32412	0.33827
2.9108	0.32267	0.23931	0.31606	0.33446	0.2982	0.11399	0.33933	0.32388	0.33836
2.9125	0.32146	0.23929	0.3149	0.33422	0.29853	0.11337	0.33812	0.32361	0.33741
2.9142	0.32194	0.23946	0.31512	0.33572	0.29881	0.11368	0.33768	0.32388	0.3381
2.9158	0.32111	0.23954	0.31522	0.33588	0.29875	0.11323	0.33831	0.32412	0.33872
2.9175	0.32195	0.23902	0.31644	0.3355	0.29824	0.11397	0.33845	0.32405	0.33809
2.9192	0.32172	0.24045	0.3167	0.33433	0.29925	0.11346	0.33831	0.32381	0.338
2.9208	0.32106	0.23981	0.31586	0.33579	0.29876	0.11401	0.33818	0.32341	0.33786
2.9225	0.32171	0.24023	0.31506	0.3345	0.2995	0.11389	0.33755	0.32388	0.33783
2.9242	0.32163	0.24004	0.31596	0.335	0.29791	0.11344	0.3392	0.32446	0.33834
2.9258	0.32113	0.24025	0.31594	0.33567	0.29909	0.114	0.33781	0.32411	0.33816
2.9275	0.32157	0.24007	0.31604	0.33481	0.29915	0.11404	0.33837	0.32432	0.33789
2.9292	0.32173	0.24004	0.31675	0.33623	0.29916	0.11481	0.33875	0.32384	0.33824
2.9308	0.32117	0.2395	0.31709	0.33564	0.29917	0.1142	0.33954	0.32333	0.33738
2.9325	0.32148	0.24038	0.3148	0.33555	0.29866	0.11433	0.33773	0.32427	0.33865
2.9342	0.32186	0.24004	0.3157	0.33578	0.29892	0.1143	0.33808	0.32415	0.3385
2.9358	0.32289	0.24065	0.31608	0.3355	0.29863	0.1144	0.33951	0.32401	0.33824
2.9375	0.32097	0.24048	0.31637	0.33514	0.29869	0.11482	0.33786	0.32365	0.33844
2.9392	0.32085	0.24044	0.31586	0.33481	0.29889	0.11477	0.33845	0.32434	0.33781
2.9408	0.32237	0.24037	0.31604	0.33663	0.29949	0.11541	0.33932	0.32391	0.33771
2.9425	0.32161	0.24105	0.31623	0.3355	0.2987	0.11488	0.33895	0.32444	0.3377
2.9442	0.32179	0.2398	0.31597	0.3355	0.29958	0.11495	0.33769	0.32455	0.33933
2.9458	0.32217	0.24025	0.3168	0.33583	0.29841	0.11487	0.33852	0.32537	0.33833
2.9475	0.32088	0.24048	0.31603	0.33621	0.29891	0.1151	0.33812	0.32362	0.33799
2.9492	0.32181	0.24099	0.31614	0.3356	0.29917	0.11474	0.33926	0.32469	0.33782
2.9508	0.32174	0.24057	0.31597	0.33489	0.29837	0.11513	0.33863	0.3242	0.33876
2.9525	0.32109	0.24099	0.31619	0.33587	0.29889	0.11554	0.33986	0.32389	0.33835
2.9542	0.32161	0.24095	0.31696	0.33562	0.29799	0.11482	0.33822	0.32414	0.33923
2.9558	0.32208	0.24149	0.31631	0.33657	0.2991	0.11616	0.33844	0.32373	0.33812
2.9575	0.32203	0.24208	0.316	0.3356	0.29908	0.11645	0.33885	0.32352	0.33891
2.9592	0.32193	0.241	0.31578	0.33624	0.29857	0.116	0.33851	0.32401	0.33855
2.9608	0.32221	0.24066	0.31664	0.33537	0.29897	0.1162	0.33897	0.32362	0.33855
2.9625	0.32117	0.24149	0.31672	0.33682	0.2993	0.11651	0.33999	0.32447	0.33866
2.9642	0.32233	0.2411	0.31661	0.33594	0.29919	0.11624	0.33955	0.32488	0.3393
2.9658	0.32301	0.24211	0.31728	0.33642	0.29869	0.11595	0.33891	0.32455	0.33904
2.9675	0.32236	0.24109	0.31739	0.33567	0.29947	0.11629	0.33986	0.32458	0.33738
2.9692	0.32283	0.24239	0.31681	0.33636	0.29963	0.11646	0.33949	0.32468	0.3384
2.9708	0.32252	0.24161	0.31731	0.33511	0.29896	0.11614	0.33955	0.32392	0.33897
2.9725	0.32232	0.24163	0.31717	0.33596	0.29792	0.11639	0.33933	0.32363	0.33927
2.9742	0.32262	0.24167	0.31656	0.33527	0.29786	0.11721	0.33928	0.32436	0.33951
2.9758	0.32139	0.2422	0.31679	0.33585	0.29854	0.11685	0.33881	0.32329	0.33775
2.9775	0.32205	0.24208	0.3161	0.33514	0.29888	0.11727	0.33904	0.32481	0.33834
2.9792	0.3226	0.24185	0.3168	0.33613	0.3	0.11692	0.34041	0.32382	0.33871
2.9808	0.32161	0.24113	0.31654	0.33598	0.29921	0.1167	0.33903	0.32436	0.33855
2.9825	0.32251	0.24295	0.31705	0.33565	0.29883	0.1166	0.34047	0.32386	0.33829
2.9842	0.32169	0.24156	0.31757	0.33621	0.29903	0.11702	0.33909	0.32436	0.33841
2.9858	0.32184	0.24215	0.31664	0.33653	0.29863	0.11767	0.33823	0.32505	0.33783
2.9875	0.32289	0.24189	0.31687	0.33558	0.29863	0.11689	0.34076	0.3241	0.33847
2.9892	0.32173	0.2428	0.31628	0.33636	0.29932	0.11683	0.34071	0.32373	0.33892
2.9908	0.32178	0.24137	0.31712	0.33583	0.29869	0.11762	0.34085	0.32397	0.33854
2.9925	0.32226	0.24305	0.31681	0.33601	0.29955	0.11769	0.33888	0.32381	0.33917
2.9942	0.32184	0.24213	0.31677	0.33652	0.29906	0.11709	0.3392	0.32455	0.33917
2.9958	0.3218	0.24214	0.3166	0.33653	0.29936	0.11734	0.34026	0.32412	0.33852
2.9975	0.32217	0.24261	0.31676	0.33662	0.29972	0.11749	0.33933	0.32446	0.33919
2.9992	0.32157	0.24191	0.31648	0.33569	0.29963	0.11781	0.33927	0.32441	0.33857
3.0008	0.32113	0.24317	0.31704	0.33643	0.29969	0.11782	0.34016	0.32409	0.33858
3.0025	0.32163	0.24198	0.3173	0.33511	0.29905	0.11808	0.33977	0.32423	0.33896
3.0042	0.32182	0.24259	0.31642	0.33664	0.29855	0.11754	0.33997	0.32449	0.33892
3.0058	0.32238	0.24329	0.31708	0.33651	0.2995	0.11834	0.34088	0.32434	0.33849
3.0075	0.3227	0.24283	0.31686	0.33588	0.30065	0.11798	0.34032	0.32332	0.33878
3.0092	0.32254	0.24244	0.31728	0.33707	0.29859	0.11882	0.34064	0.32486	0.33901
3.0108	0.32249	0.24287	0.3167	0.33731	0.29912	0.11887	0.33964	0.32491	0.33899
3.0125	0.3221	0.24374	0.31641	0.336	0.29954	0.11846	0.3402	0.32416	0.33899
3.0142	0.32217	0.24274	0.31727	0.33685	0.29838	0.11847	0.33978	0.32506	0.33852
3.0158	0.3228	0.24332	0.3178	0.33636	0.29986	0.11924	0.34015	0.32363	0.33914
3.0175	0.32058	0.24405	0.3169	0.33667	0.30018	0.11768	0.3397	0.32465	0.33834
3.0192	0.32261	0.24295	0.31736	0.33689	0.29982	0.11888	0.33943	0.32482	0.33956
3.0208	0.32312	0.2434	0.31828	0.33621	0.30007	0.1186	0.33996	0.32419	0.33868
3.0225	0.32215	0.24221	0.31746	0.33589	0.30055	0.11927	0.33996	0.32504	0.3391
3.0242	0.32306	0.24294	0.31763	0.33608	0.29946	0.11893	0.34058	0.32509	0.3388
3.0258	0.32189	0.24409	0.31764	0.33702	0.2992	0.119	0.34061	0.32343	0.33857
3.0275	0.32204	0.24349	0.31744	0.33631	0.30028	0.11828	0.33995	0.32411	0.3399
3.0292	0.32127	0.2431	0.31716	0.33721	0.29935	0.11956	0.34018	0.32478	0.33913
3.0308	0.32171	0.24356	0.31727	0.33673	0.29987	0.12009	0.34077	0.32475	0.33805
3.0325	0.3232	0.24318	0.31745	0.33578	0.29885	0.11984	0.34087	0.32488	0.33997
3.0342	0.32195	0.24334	0.31735	0.33647	0.29972	0.11871	0.34063	0.325	0.33861
3.0358	0.3223	0.24341	0.31715	0.33642	0.2995	0.11942	0.34055	0.32445	0.33855
3.0375	0.32273	0.24408	0.31803	0.33604	0.29891	0.11996	0.34101	0.32517	0.33885
3.0392	0.32188	0.24427	0.31684	0.33744	0.2994	0.11991	0.34077	0.32519	0.33875
3.0408	0.32253	0.24365	0.31764	0.33681	0.29951	0.11982	0.34051	0.32457	0.33888
3.0425	0.32255	0.24359	0.31814	0.33508	0.29966	0.11985	0.34119	0.32458	0.33881
3.0442	0.32149	0.24425	0.31677	0.3383	0.29965	0.11995	0.34149	0.32433	0.33918
3.0458	0.32233	0.244	0.3169	0.33616	0.29983	0.11924	0.34141	0.32417	0.338
3.0475	0.32212	0.24483	0.31856	0.33629	0.30025	0.11992	0.3414	0.32546	0.33967
3.0492	0.32309	0.24423	0.31763	0.33612	0.2996	0.12049	0.34091	0.32419	0.33876
3.0508	0.32232	0.24351	0.31786	0.33665	0.30105	0.12089	0.34047	0.32449	0.33891
3.0525	0.32221	0.24417	0.31778	0.33684	0.29909	0.12095	0.34012	0.32495	0.33813
3.0542	0.32312	0.24474	0.31687	0.33675	0.29929	0.12045	0.34075	0.32538	0.3383
3.0558	0.32229	0.24368	0.3169	0.33697	0.29891	0.12012	0.33995	0.32478	0.33962
3.0575	0.32173	0.24463	0.31725	0.33812	0.30015	0.12059	0.34079	0.32444	0.33919
3.0592	0.32288	0.24437	0.31807	0.33671	0.29963	0.12155	0.34135	0.32464	0.33931
3.0608	0.3224	0.24375	0.31778	0.33737	0.29948	0.12068	0.34097	0.32475	0.33977
3.0625	0.32288	0.244	0.31886	0.33684	0.29964	0.12131	0.34034	0.32615	0.33962
3.0642	0.32228	0.24466	0.31802	0.33764	0.29871	0.12019	0.34039	0.32469	0.3388
3.0658	0.32223	0.24568	0.31725	0.33716	0.29975	0.12075	0.34046	0.32524	0.33918
3.0675	0.32224	0.24454	0.31848	0.33703	0.29942	0.12199	0.34078	0.32432	0.33975
3.0692	0.32194	0.24491	0.31813	0.33683	0.29932	0.12129	0.34064	0.32523	0.33907
3.0708	0.32249	0.24532	0.31762	0.33774	0.29954	0.12134	0.34107	0.32488	0.33937
3.0725	0.32284	0.24531	0.31796	0.33686	0.2996	0.12212	0.34143	0.32401	0.33875
3.0742	0.32251	0.24507	0.31836	0.33668	0.3004	0.1214	0.34162	0.32493	0.3394
3.0758	0.32214	0.24524	0.3177	0.33681	0.30024	0.12141	0.34177	0.32488	0.33909
3.0775	0.32306	0.24502	0.31825	0.33757	0.29985	0.122	0.34109	0.32366	0.3393
3.0792	0.3225	0.24504	0.31829	0.33615	0.30065	0.12199	0.34092	0.32552	0.33898
3.0808	0.32314	0.2453	0.31811	0.33765	0.29921	0.12203	0.34078	0.32452	0.33919
3.0825	0.32277	0.24505	0.31756	0.33702	0.29972	0.12159	0.34023	0.32547	0.33937
3.0842	0.32227	0.24543	0.31785	0.33717	0.29907	0.12253	0.34183	0.32452	0.33915
3.0858	0.32274	0.24533	0.31798	0.33704	0.29982	0.12168	0.34137	0.32604	0.33896
3.0875	0.32233	0.24508	0.31882	0.33729	0.29987	0.12178	0.3416	0.3241	0.33992
3.0892	0.32304	0.24616	0.31898	0.33673	0.29995	0.12264	0.34205	0.3248	0.339
3.0908	0.3222	0.24567	0.31828	0.33807	0.30041	0.1224	0.34087	0.32497	0.33943
3.0925	0.32247	0.24555	0.31768	0.33736	0.29922	0.12299	0.34061	0.32562	0.33937
3.0942	0.32273	0.24559	0.31841	0.33684	0.30039	0.12215	0.34119	0.32404	0.33942
3.0958	0.32272	0.24593	0.31812	0.3367	0.2998	0.12258	0.34087	0.32466	0.33985
3.0975	0.32255	0.24567	0.31809	0.33663	0.29978	0.12264	0.34162	0.32501	0.33932
3.0992	0.32331	0.24487	0.3181	0.3371	0.29977	0.12284	0.34103	0.32562	0.33845
3.1008	0.32344	0.2462	0.31782	0.33731	0.29987	0.1226	0.34136	0.32591	0.33923
3.1025	0.32269	0.24558	0.31928	0.33661	0.29964	0.12334	0.34087	0.32533	0.33973
3.1042	0.3227	0.24571	0.31852	0.33789	0.29978	0.12389	0.34109	0.32528	0.33916
3.1058	0.32227	0.24565	0.31869	0.33875	0.29986	0.12243	0.34217	0.32554	0.34096
3.1075	0.32155	0.24593	0.31778	0.33701	0.30032	0.12343	0.34188	0.3245	0.33941
3.1092	0.32256	0.2459	0.31869	0.33607	0.30025	0.12418	0.34111	0.32508	0.33935
3.1108	0.32327	0.24561	0.31914	0.33628	0.29938	0.12403	0.34101	0.32508	0.33965
3.1125	0.32324	0.24674	0.31836	0.3376	0.30037	0.12349	0.34202	0.32514	0.33959
3.1142	0.32307	0.24559	0.31809	0.33758	0.30026	0.12381	0.34152	0.3249	0.33965
3.1158	0.32365	0.24646	0.31881	0.33705	0.29954	0.1245	0.34134	0.32521	0.33908
3.1175	0.32231	0.24537	0.3188	0.33727	0.30096	0.12407	0.34074	0.32493	0.33988
3.1192	0.32296	0.24648	0.31867	0.33766	0.30034	0.12403	0.34195	0.32475	0.33914
3.1208	0.32331	0.24607	0.31866	0.33652	0.29992	0.12423	0.34173	0.3254	0.3393
3.1225	0.32319	0.2463	0.31872	0.33788	0.30015	0.12449	0.34272	0.32581	0.33913
3.1242	0.32291	0.24644	0.31869	0.33784	0.29941	0.12378	0.34174	0.32495	0.34016
3.1258	0.32366	0.24612	0.31822	0.33666	0.29988	0.12471	0.34196	0.32541	0.3389
3.1275	0.32337	0.24722	0.31802	0.33735	0.29973	0.12528	0.34176	0.32655	0.33965
3.1292	0.32265	0.247	0.31838	0.33786	0.30026	0.12432	0.34152	0.32446	0.34035
3.1308	0.32367	0.24598	0.3175	0.33747	0.29991	0.12423	0.34282	0.32513	0.33918
3.1325	0.32382	0.2468	0.3187	0.33778	0.30026	0.12485	0.34239	0.32534	0.33945
3.1342	0.32209	0.24663	0.31844	0.33697	0.3002	0.12436	0.34229	0.32567	0.3399
3.1358	0.32195	0.24696	0.31811	0.33754	0.30024	0.12426	0.34259	0.32535	0.33941
3.1375	0.3231	0.24654	0.31895	0.33755	0.30049	0.12539	0.34229	0.32552	0.33943
3.1392	0.32291	0.24681	0.31945	0.33665	0.29944	0.1253	0.34132	0.32437	0.33944
3.1408	0.323	0.24717	0.31816	0.33626	0.29992	0.12549	0.34164	0.3246	0.33921
3.1425	0.32258	0.24786	0.31943	0.33718	0.30086	0.12534	0.34267	0.32556	0.3398
3.1442	0.32336	0.24656	0.31948	0.33798	0.29981	0.12602	0.34177	0.32546	0.33909
3.1458	0.32288	0.2472	0.31923	0.33917	0.29991	0.1254	0.34222	0.32465	0.34071
3.1475	0.3226	0.24694	0.31891	0.33811	0.30112	0.12612	0.34168	0.32433	0.33995
3.1492	0.32364	0.24607	0.31849	0.33755	0.30081	0.12537	0.34159	0.32509	0.33914
3.1508	0.3231	0.24753	0.31886	0.33761	0.30058	0.1255	0.34262	0.32506	0.33877
3.1525	0.32353	0.24681	0.31847	0.33795	0.29992	0.12592	0.34225	0.32561	0.33967
3.1542	0.323	0.24696	0.31852	0.33812	0.29975	0.12624	0.34144	0.32539	0.33969
3.1558	0.32304	0.24698	0.31914	0.33789	0.29984	0.12586	0.34132	0.32565	0.33999
3.1575	0.32305	0.24793	0.31876	0.33765	0.30034	0.12564	0.34184	0.32594	0.34067
3.1592	0.32232	0.24757	0.31891	0.33797	0.30023	0.12584	0.34202	0.32598	0.33963
3.1608	0.32344	0.24792	0.31924	0.33849	0.30102	0.12574	0.34241	0.32577	0.33968
3.1625	0.32276	0.24805	0.31898	0.33797	0.30024	0.12528	0.34221	0.32505	0.33918
3.1642	0.32396	0.24727	0.31969	0.33735	0.30001	0.12684	0.34209	0.32457	0.33943
3.1658	0.32239	0.24718	0.31951	0.33834	0.30105	0.1272	0.34289	0.32502	0.33898
3.1675	0.32291	0.24788	0.31873	0.33739	0.29896	0.12671	0.34162	0.32548	0.33957
3.1692	0.32289	0.24795	0.31953	0.33835	0.29956	0.12618	0.34245	0.32435	0.33937
3.1708	0.32289	0.24758	0.31936	0.33775	0.30017	0.12667	0.3434	0.32527	0.33886
3.1725	0.32415	0.2484	0.31828	0.33824	0.30058	0.12632	0.34227	0.32504	0.34017
3.1742	0.32219	0.24772	0.31923	0.33781	0.29956	0.12621	0.34298	0.32531	0.33998
3.1758	0.32343	0.24901	0.31929	0.33802	0.29983	0.12652	0.34206	0.32472	0.33942
3.1775	0.32303	0.24844	0.31963	0.33859	0.3004	0.12699	0.34281	0.32513	0.33889
3.1792	0.32404	0.24844	0.31943	0.33744	0.30054	0.12708	0.34224	0.32506	0.33982
3.1808	0.32277	0.24804	0.31902	0.33859	0.29964	0.12699	0.34256	0.32479	0.33909
3.1825	0.32346	0.24807	0.31929	0.33756	0.30115	0.12666	0.34278	0.32584	0.33946
3.1842	0.32297	0.24864	0.31915	0.33884	0.30004	0.12696	0.34303	0.32614	0.33987
3.1858	0.32256	0.24937	0.31912	0.33817	0.30131	0.12726	0.34347	0.32563	0.34015
3.1875	0.32254	0.24735	0.32009	0.3373	0.29985	0.12746	0.34301	0.3248	0.33966
3.1892	0.32392	0.2488	0.31974	0.33831	0.30053	0.12826	0.3408	0.32612	0.33925
3.1908	0.32263	0.24784	0.31939	0.33862	0.30042	0.12711	0.34191	0.3245	0.33932
3.1925	0.32313	0.24747	0.31929	0.33872	0.30043	0.12754	0.34279	0.32529	0.34013
3.1942	0.32427	0.24806	0.31999	0.33806	0.30033	0.12764	0.34304	0.32538	0.3398
3.1958	0.32402	0.24836	0.31861	0.33812	0.30008	0.12755	0.34287	0.32603	0.33942
3.1975	0.32371	0.24818	0.31897	0.33782	0.30055	0.12721	0.34226	0.32491	0.3392
3.1992	0.32346	0.24947	0.31936	0.3387	0.30015	0.12797	0.34367	0.32566	0.34069
3.2008	0.3238	0.24726	0.31942	0.33785	0.29982	0.12855	0.3434	0.32478	0.33976
3.2025	0.32341	0.24844	0.31963	0.33839	0.30004	0.12773	0.34248	0.32579	0.3396
3.2042	0.32354	0.2486	0.31872	0.33872	0.30003	0.12803	0.34303	0.32423	0.34044
3.2058	0.324	0.24793	0.31849	0.3375	0.30153	0.1285	0.34302	0.32599	0.33933
3.2075	0.32206	0.24886	0.31995	0.33833	0.30046	0.12859	0.3436	0.3257	0.34036
3.2092	0.32331	0.24935	0.31996	0.3371	0.3011	0.1282	0.34245	0.32546	0.33923
3.2108	0.32409	0.24885	0.32009	0.33828	0.3006	0.12803	0.34279	0.32566	0.33943
3.2125	0.32314	0.24884	0.31926	0.33814	0.29997	0.12882	0.34323	0.32529	0.34079
3.2142	0.32309	0.24953	0.32022	0.33823	0.30051	0.12832	0.34305	0.32615	0.33978
3.2158	0.3233	0.24906	0.3195	0.33874	0.30119	0.12852	0.34299	0.32552	0.34039
3.2175	0.32314	0.24868	0.31899	0.33794	0.30084	0.12936	0.3425	0.3259	0.34001
3.2192	0.32395	0.24886	0.31908	0.33852	0.29987	0.12928	0.3428	0.32607	0.3394
3.2208	0.32375	0.24902	0.31893	0.33939	0.30146	0.12936	0.34338	0.32608	0.34012
3.2225	0.32364	0.24955	0.31942	0.33826	0.30058	0.12918	0.34281	0.32618	0.33954
3.2242	0.32346	0.2489	0.31929	0.33808	0.30047	0.12952	0.34247	0.32545	0.3403
3.2258	0.32328	0.24909	0.31867	0.33842	0.3016	0.12918	0.34364	0.3246	0.34023
3.2275	0.32333	0.24927	0.31972	0.33827	0.29994	0.12947	0.34212	0.32646	0.33942
3.2292	0.32365	0.24985	0.31991	0.33851	0.30052	0.12957	0.34294	0.32618	0.3397
3.2308	0.32343	0.24936	0.31978	0.33886	0.30093	0.12925	0.34298	0.32553	0.33998
3.2325	0.32337	0.24902	0.32006	0.33812	0.29997	0.12978	0.34346	0.32556	0.33959
3.2342	0.32297	0.24968	0.31951	0.33898	0.30122	0.13024	0.34262	0.32599	0.3393
3.2358	0.32368	0.24942	0.31956	0.33816	0.30085	0.12969	0.34266	0.32565	0.34004
3.2375	0.32409	0.24937	0.31924	0.33878	0.30184	0.12997	0.34284	0.32674	0.33955
3.2392	0.32282	0.24984	0.31973	0.33891	0.30102	0.13044	0.34405	0.32643	0.33958
3.2408	0.32341	0.24934	0.32009	0.33784	0.3009	0.1299	0.34264	0.32633	0.33973
3.2425	0.32341	0.25024	0.31975	0.33809	0.30135	0.13069	0.3435	0.32654	0.33984
3.2442	0.32381	0.24931	0.31994	0.33826	0.30135	0.13079	0.34375	0.32535	0.34015
3.2458	0.32298	0.24954	0.32034	0.33863	0.30214	0.1306	0.34394	0.32557	0.34013
3.2475	0.323	0.25045	0.31974	0.33823	0.3012	0.13001	0.34312	0.32604	0.3393
3.2492	0.32253	0.24982	0.3207	0.33964	0.30088	0.13095	0.34332	0.32604	0.33942
3.2508	0.32322	0.25046	0.32007	0.33859	0.30139	0.13025	0.3433	0.32656	0.34064
3.2525	0.32353	0.25023	0.31936	0.33849	0.30053	0.13038	0.34356	0.32529	0.34046
3.2542	0.32366	0.24959	0.31969	0.33836	0.30172	0.13038	0.34344	0.32594	0.33991
3.2558	0.32337	0.249	0.31984	0.33823	0.30102	0.13114	0.34322	0.3265	0.34037
3.2575	0.32313	0.25073	0.31887	0.33905	0.30122	0.13123	0.34489	0.32638	0.34119
3.2592	0.32331	0.25032	0.31968	0.33831	0.30069	0.1304	0.34348	0.32566	0.33997
3.2608	0.32349	0.24951	0.32067	0.33957	0.30089	0.13135	0.34304	0.32657	0.3406
3.2625	0.32369	0.24925	0.31889	0.33817	0.30177	0.1311	0.3437	0.3258	0.34015
3.2642	0.32301	0.25116	0.31887	0.33888	0.30154	0.13112	0.34267	0.32502	0.34078
3.2658	0.3233	0.25034	0.32084	0.33831	0.30247	0.13155	0.34313	0.32601	0.34063
3.2675	0.32318	0.25084	0.31967	0.33913	0.30084	0.13141	0.34404	0.32665	0.34007
3.2692	0.32283	0.25052	0.31943	0.33927	0.30133	0.13135	0.34261	0.32602	0.33936
3.2708	0.32355	0.24993	0.32013	0.33934	0.30076	0.1312	0.34405	0.32593	0.34063
3.2725	0.32424	0.25076	0.31987	0.3387	0.30091	0.13143	0.34372	0.32555	0.33952
3.2742	0.32448	0.25013	0.32029	0.33939	0.30129	0.13186	0.34382	0.32554	0.34031
3.2758	0.32359	0.25007	0.319	0.33874	0.30141	0.13238	0.34299	0.32634	0.33997
3.2775	0.32334	0.25068	0.32013	0.33857	0.30073	0.1314	0.34304	0.32625	0.34052
3.2792	0.32341	0.25057	0.3199	0.33838	0.30123	0.13206	0.34352	0.32641	0.33988
3.2808	0.32432	0.25012	0.32118	0.33943	0.30127	0.13299	0.34334	0.32611	0.33969
3.2825	0.32357	0.25068	0.32095	0.33825	0.29985	0.13228	0.34353	0.32515	0.34018
3.2842	0.32354	0.2512	0.32065	0.33895	0.30074	0.13185	0.34404	0.32577	0.34003
3.2858	0.32299	0.25074	0.32034	0.33825	0.30124	0.13266	0.34358	0.32573	0.3404
3.2875	0.32384	0.25042	0.3198	0.33856	0.3007	0.13231	0.3432	0.32549	0.34034
3.2892	0.32412	0.25052	0.31982	0.33952	0.30058	0.13247	0.34406	0.32537	0.33995
3.2908	0.32411	0.25028	0.31984	0.33876	0.30134	0.13292	0.34317	0.32577	0.34017
3.2925	0.32349	0.25094	0.3199	0.33913	0.30094	0.13229	0.34359	0.32521	0.34085
3.2942	0.32402	0.2508	0.32047	0.3385	0.30079	0.13306	0.34358	0.32597	0.34044
3.2958	0.32441	0.25049	0.31965	0.33896	0.30166	0.13274	0.34408	0.32547	0.33978
3.2975	0.32305	0.25115	0.32042	0.33885	0.30019	0.13329	0.34235	0.32681	0.34069
3.2992	0.32391	0.25071	0.32041	0.33829	0.30113	0.13379	0.34392	0.32545	0.34081
3.3008	0.32337	0.2512	0.32045	0.33848	0.30144	0.13287	0.3444	0.32644	0.34075
3.3025	0.32423	0.25089	0.31963	0.33971	0.30112	0.13393	0.34426	0.32647	0.33993
3.3042	0.32413	0.25188	0.3208	0.33856	0.30125	0.13371	0.34465	0.32681	0.33988
3.3058	0.32405	0.25171	0.32122	0.33938	0.30211	0.13401	0.34484	0.32632	0.34064
3.3075	0.32372	0.25152	0.31989	0.33861	0.30071	0.1338	0.34405	0.32632	0.34095
3.3092	0.32327	0.25118	0.31935	0.33922	0.30135	0.13464	0.34378	0.32545	0.34017
3.3108	0.3241	0.25096	0.32028	0.33941	0.30099	0.13384	0.34364	0.32557	0.34075
3.3125	0.32275	0.25081	0.32034	0.3398	0.30174	0.13347	0.344	0.32587	0.34101
3.3142	0.32404	0.25082	0.32073	0.33956	0.30135	0.13372	0.34349	0.32638	0.34
3.3158	0.32394	0.25262	0.32057	0.33872	0.30051	0.13426	0.34419	0.327	0.33977
3.3175	0.32331	0.25135	0.3206	0.33928	0.3012	0.13407	0.3437	0.32659	0.34063
3.3192	0.32436	0.25187	0.32008	0.33893	0.29986	0.13519	0.34507	0.32636	0.33978
3.3208	0.32341	0.25076	0.32056	0.33964	0.30235	0.13454	0.34384	0.32602	0.34058
3.3225	0.3237	0.25116	0.31948	0.33925	0.30104	0.13373	0.3438	0.32641	0.34074
3.3242	0.32342	0.25153	0.32087	0.33985	0.3015	0.13448	0.34474	0.32699	0.34073
3.3258	0.32367	0.25146	0.32038	0.33909	0.30126	0.13455	0.3442	0.32625	0.3403
3.3275	0.32371	0.25114	0.32039	0.33932	0.30197	0.13535	0.3442	0.32636	0.34099
[truncated: 2,804 more rows]

## Sheet: FIGURE S4
FIGURE S4A-H
	ecRNH			ttRNH			Anc1			Anc2			Anc3			AncA			AncC			AncD
Temp (K)	dG (kcal/mol)	SD	Temp (K)	dG (kcal/mol)	SD	Temp (K)	dG (kcal/mol)	SD	Temp (K)	dG (kcal/mol)	SD	Temp (K)	dG (kcal/mol)	SD	Temp (K)	dG (kcal/mol)	SD	Temp (K)	dG (kcal/mol)	SD	Temp (K)	dG (kcal/mol)	SD
288	8.6587	0.26704	288	11.466	-	288	11.072	0.61097	288	11.041	1.1187	288	12.963	1.072	288	9.5641	1.3651	288	9.4388	0.29463	288	9.4983	0.95383
293	8.6286	0.50074	298	12.804	-	293	11.258	0.39103	293	11.089	0.06364	293	13.61	1.1017	293	9.8133	0.1847	293	9.4453	0.22373	293	9.0408	0.55652
298	9.0255	0.30525	293	13.363	0.04384	298	10.91	1.093	298	10.643	0.32906	298	13.316	1.2366	298	9.8647	0.2267	298	9.185	0.30731	298	9.4308	0.054242
303	8.5377	0.31877	303	12.387	1.1109	303	10.531	0.49497	303	10.663	1.2241	303	13.725	-	303	9.0715	0.33729	303	8.8457	0.28581	303	8.8937	0.70098
308	8.0484	0.58218	313	11.534	0.69579	308	10.294	0.028284	308	10.347	-	308	11.697	-	308	9.0161	0.040517	308	8.3131	0.15125	308	7.9888	0.095626
313	7.0795	0.44651	323	10.198	0.92143	313	9.6794	0.58492	313	9.7966	-	313	12.696	0.22486	313	8.5412	0.52934	313	7.4406	0.31021	313	7.2395	0.26795
318	6.1951	0.35193	361.47	0	-	318	8.8042	0.018526	318	9.5784	-	318	10.629	0.27577	318	7.3491	0.076155	318	6.8984	0.095955	318	6.8275	0.26622
323	5.1342	0.60831				323	8.4176	0.79797	323	9.0044	-	323	11.17	-	323	6.6373	0.29345	323	5.6105	0.28013	323	5.7658	0.01167
						328	6.2362	0.96943	328	7.4443	-	328	9.7898	-	328	5.5589	0.63797	328	4.3498	0.085772	328	4.0715	-
						333	6.1074	-	333	5.2876	-	333	9.1072	0.33298	333	4.3914	-
						338	4.09	-	349.42	0	-	356.85	0	-	342.7	0	-
						348.79	0	-	349.68	0	-

## Sheet: FIGURE S5
FIGURE S5A					FIGURE S5B
	dG (kcal/mol)				Temp (Kelvin)	dG (kcal/mol)	SD
Temp (Kelvin)	C13/133A	C13/63A	C133/63A		275	8.7523	-
276	7.3341	5.9988	6.2137		278	8.8044	0.58842
278	8.3118	6.4467	6.735		280	9.0052	-
280	7.7759	6.1928	7.0541		283	8.921	0.57908
283	8.5322	7.535			288	8.6587	0.26704
288	7.7792	7.943	7.7759		293	8.6286	0.50074
293	7.6591	8.1174	8.2242		298	9.0255	0.30525
298	8.6247	7.7873	7.6589		303	8.5377	0.31877
303	7.5749	8.0078	7.5411		308	8.0484	0.58218
308	7.7558	7.9213	7.6106		313	7.0795	0.44651
318	6.4798	5.4059			318	6.1951	0.35193
323			4.1712		323	5.1342	0.60831
