# Supplementary material for: Thermodynamic System Drift in Protein Evolution
Source: PLoS Biol. 2014 Nov 11;12(11):e1001994. doi: 10.1371/journal.pbio.1001994 (PMC4227636; doi:10.1371/journal.pbio.1001994)
Supplement: Dataset S3 — Phylogenetic tree file used to generate the unrooted tree in Figure S2. Tree files are in the standard “newick” ascii text format and can be opened via a wide variety of freely available and commercial tree-viewing programs. Two free programs are FigTree (http://tree.bio.ed.ac.uk/software/figtree/) and archaeopteryx (https://sites.google.com/site/cmzmasek/home/software/archaeopteryx). (TXT) [file pbio.1001994.s017.txt]

#NEXUS
begin taxa;
	dimensions ntax=405;
	taxlabels
	'Proteobacteria gamma | Hahella chejuens | YP_433754'
	'Proteobacteria gamma | HTCC5015 | ZP_05062252'
	'Proteobacteria beta | Limnobacter sp. | ZP_01915744'
	'Proteobacteria beta | Bordetella avium | YP_787429'
	'Proteobacteria beta | Bordetella petri | YP_001629234'
	'Proteobacteria beta | Bordetella parap | NP_885986'
	'Actinobacteria | Sanguibacter ked | YP_003315226'
	'Actinobacteria | Cellulomonas fla | ZP_04368013'
	'Actinobacteria | Jonesia denitrif | YP_003160869'
	'Proteobacteria beta | Neisseria flaves | ZP_04758492'
	'Proteobacteria beta | Neisseria mening | YP_002343102'
	'Proteobacteria beta | Neisseria mucosa | ZP_05977102'
	'Proteobacteria zeta | Mariprofundus fe | ZP_01453598'
	'Proteobacteria gamma | NOR51-B | ZP_04958093'
	'Proteobacteria gamma | HTCC2080 | ZP_01625362'
	'Proteobacteria gamma | Kangiella koreen | YP_003147108'
	'Proteobacteria gamma | Thiomicrospira c | YP_391198'
	'Proteobacteria gamma | Reinekea blanden | ZP_01115650'
	'Proteobacteria gamma | Cellvibrio japon | YP_001982514'
	'Proteobacteria gamma | Teredinibacter t | YP_003073577'
	'Proteobacteria gamma | Congregibacter l | ZP_01101009'
	'Proteobacteria gamma | NOR5-3 | ZP_05126429'
	'Proteobacteria gamma | Rickettsiella gr | ZP_02061806'
	'Proteobacteria gamma | Coxiella burneti | ZP_01947020'
	'Proteobacteria gamma | HTCC2207 | ZP_01224052'
	'Proteobacteria gamma | HTCC2148 | ZP_05093760'
	'Proteobacteria alpha | Marinomonas sp. | YP_001340565'
	'Proteobacteria alpha | Marinomonas sp. | ZP_01075303'
	'Proteobacteria gamma | Chromohalobacter | YP_573993'
	'Proteobacteria gamma | Cardiobacterium | ZP_05706412'
	'Proteobacteria gamma | Francisella phil | YP_001678245'
	'Proteobacteria gamma | Marinobacter aqu | YP_958805'
	'Proteobacteria gamma | Marinobacter alg | ZP_01895194'
	'Proteobacteria gamma | Marinobacter sp. | ZP_01738333'
	'Proteobacteria gamma | Neptuniibacter c | ZP_01167471'
	'Proteobacteria gamma | Alcanivorax bork | YP_692944'
	'Proteobacteria gamma | Nitrosococcus oc | YP_344792'
	'Proteobacteria gamma | Nitrococcus mobi | ZP_01128586'
	'Proteobacteria gamma | Halorhodospira h | YP_001003151'
	'Proteobacteria gamma | Alkalilimnicola | YP_742824'
	'Proteobacteria gamma | Thioalkalivibrio | YP_002513030'
	'Proteobacteria gamma | Thioalkalivibrio | ZP_03690355'
	'Proteobacteria gamma | Legionella longb | EEZ95027'
	'Proteobacteria gamma | Halothiobacillus | YP_003263698'
	'Proteobacteria gamma | Bermanella maris | ZP_01308670'
	'Proteobacteria gamma | Methylococcus ca | YP_113229'
	'Proteobacteria gamma | Beggiatoa sp. PS | ZP_02002985'
	'Proteobacteria gamma | Allochromatium v | ZP_04772617'
	'Proteobacteria gamma | Pseudomonas fluo | YP_260402'
	'Proteobacteria gamma | Pseudomonas fluo | YP_347918'
	'Proteobacteria gamma | Pseudomonas fluo | YP_002872231'
	'Proteobacteria gamma | Pseudomonas syri | ZP_05637838'
	'Proteobacteria gamma | Pseudomonas puti | YP_001750319'
	'Proteobacteria gamma | Pseudomonas ento | YP_609085'
	'Proteobacteria gamma | Pseudomonas mend | YP_001187559'
	'Proteobacteria gamma | Azotobacter vine | YP_002800101'
	'Proteobacteria gamma | Pseudomonas stut | YP_001172753'
	'Proteobacteria gamma | Pseudomonas aeru | NP_250506'
	'Proteobacteria beta | Dechloromonas ar | YP_284812'
	'Tenericutes | Candidatus Accum | YP_003169109'
	'Proteobacteria beta | Polynucleobacter | YP_001155804'
	'Proteobacteria beta | Polynucleobacter | YP_001797659'
	'Proteobacteria beta | Thiomonas interm | ZP_05498609'
	'Proteobacteria gamma | Sideroxydans lit | ZP_05337703'
	'Proteobacteria beta | Gallionella ferr | ZP_04831427'
	'Proteobacteria beta | Nitrosomonas sp. | ZP_05315423'
	'Proteobacteria beta | Nitrosospira mul | YP_412312'
	'Proteobacteria beta | Nitrosomonas eut | YP_748363'
	'Proteobacteria beta | Verminephrobacte | YP_995394'
	'Proteobacteria beta | Acidovorax delaf | ZP_04763296'
	'Proteobacteria beta | Variovorax parad | YP_002944233'
	'Proteobacteria beta | Acidovorax citru | YP_970999'
	'Proteobacteria beta | Acidovorax sp. J | YP_986009'
	'Proteobacteria beta | Delftia acidovor | YP_001565909'
	'Proteobacteria beta | Comamonas testos | YP_003277678'
	'Proteobacteria beta | Polaromonas naph | YP_981914'
	'Proteobacteria beta | Polaromonas sp. | YP_549102'
	'Proteobacteria beta | Curvibacter puta | CBA29144'
	'Proteobacteria beta | Rhodoferax ferri | YP_522728'
	'Proteobacteria beta | Oxalobacter form | ZP_04577078'
	'Proteobacteria beta | Oxalobacter form | ZP_04579209'
	'Proteobacteria beta | Methylovorus sp. | YP_003051221'
	'Proteobacteria beta | Methylobacillus | YP_545588'
	'Proteobacteria beta | Cupriavidus taiw | YP_002006001'
	'Proteobacteria beta | Ralstonia eutrop | YP_296396'
	'Proteobacteria beta | Ralstonia metall | YP_584356'
	'Proteobacteria beta | Ralstonia picket | YP_002981688'
	'Proteobacteria beta | Herminiimonas ar | YP_001100572'
	'Proteobacteria beta | Janthinobacteriu | YP_001352901'
	'Proteobacteria beta | Leptothrix cholo | YP_001791002'
	'Proteobacteria beta | Thiobacillus den | YP_315421'
	'Proteobacteria gamma | Chromobacterium | NP_900926'
	'Proteobacteria beta | Lutiella nitrofe | ZP_03697564'
	'Proteobacteria beta | Burkholderia ubo | ZP_02379873'
	'Proteobacteria beta | Burkholderia tha | ZP_02463089'
	'Proteobacteria beta | Burkholderia glu | YP_002911003'
	'Proteobacteria beta | Burkholderia gra | ZP_02886594'
	'Proteobacteria beta | Burkholderia phy | YP_001857103'
	'Proteobacteria beta | Burkholderia amb | ZP_02889023'
	'Proteobacteria alpha | Caulobacter segn | ZP_06122411'
	'Proteobacteria alpha | Caulobacter sp. | YP_001686013'
	'Proteobacteria alpha | Phenylobacterium | YP_002131727'
	'Proteobacteria alpha | Asticcacaulis ex | ZP_04769350'
	'Proteobacteria alpha | Brevundimonas su | ZP_06170982'
	'Proteobacteria alpha | Brevundimonas sp | ZP_05034100'
	'Proteobacteria beta | Aromatoleum arom | YP_160719'
	'Tenericutes | Candidatus Nitro | ACE75583'
	'Proteobacteria beta | Thauera sp. MZ1T | YP_002355924'
	'Proteobacteria beta | Azoarcus sp. BH7 | YP_933559'
	'Proteobacteria alpha | Magnetospirillum | CAM75322'
	'Proteobacteria alpha | Magnetospirillum | YP_420125'
	'Proteobacteria alpha | Rhodospirillum c | YP_002299808'
	'Proteobacteria alpha | Rhodospirillum r | YP_428136'
	'Actinobacteria | Nocardiopsis das | ZP_04333609'
	'Actinobacteria | Tsukamurella pau | ZP_04025800'
	'Proteobacteria alpha | Maricaulis maris | YP_757447'
	'Actinobacteria | Frankia alni ACN | YP_714042'
	'Actinobacteria | Streptomyces sp. | ZP_05480970'
	'Proteobacteria alpha | Hoeflea phototro | ZP_02167424'
	'Proteobacteria alpha | Mesorhizobium op | ZP_05808546'
	'Proteobacteria alpha | Agrobacterium vi | YP_002548759'
	'Proteobacteria alpha | Agrobacterium ra | YP_002543663'
	'Proteobacteria alpha | Agrobacterium tu | NP_353800'
	'Proteobacteria alpha | Rhizobium etli K | ZP_03502453'
	'Proteobacteria alpha | Sinorhizobium me | NP_385020'
	'Proteobacteria alpha | Rhizobium sp. NG | YP_002825084'
	'Proteobacteria alpha | Brucella meliten | NP_540374'
	'Proteobacteria alpha | Ochrobactrum ant | YP_001369151'
	'Proteobacteria alpha | Chelativorans sp | YP_673315'
	'Proteobacteria alpha | Labrenzia aggreg | ZP_01548145'
	'Proteobacteria alpha | Labrenzia alexan | ZP_05115201'
	'Proteobacteria alpha | Aurantimonas man | ZP_01228016'
	'Proteobacteria alpha | Fulvimarina pela | ZP_01439595'
	'Proteobacteria alpha | Xanthobacter aut | YP_001417257'
	'Proteobacteria alpha | Azorhizobium cau | YP_001524382'
	'Proteobacteria alpha | Oligotropha carb | YP_002290298'
	'Proteobacteria alpha | Nitrobacter hamb | YP_578927'
	'Proteobacteria alpha | Nitrobacter sp. | ZP_01045333'
	'Proteobacteria alpha | Rhodopseudomonas | NP_949605'
	'Proteobacteria alpha | Rhodopseudomonas | YP_484963'
	'Proteobacteria alpha | Rhodopseudomonas | YP_783034'
	'Proteobacteria alpha | Rhodopseudomonas | YP_533921'
	'Proteobacteria alpha | Bradyrhizobium s | YP_001237112'
	'Proteobacteria alpha | Bradyrhizobium j | NP_767956'
	'Proteobacteria alpha | Beijerinckia ind | YP_001833435'
	'Proteobacteria alpha | Methylocella sil | YP_002361589'
	'Proteobacteria alpha | BAL199 | ZP_02189003'
	'Proteobacteria alpha | Oceanicaulis ale | ZP_00957665'
	'Proteobacteria alpha | Hyphomicrobium d | ZP_05377708'
	'Proteobacteria alpha | Rhodobacterales | ZP_01741948'
	'Proteobacteria alpha | Rhodobacterales | ZP_01011925'
	'Proteobacteria alpha | Rhodobacter sp. | ZP_05842972'
	'Proteobacteria alpha | Rhodobacter spha | YP_001044401'
	'Proteobacteria alpha | Paracoccus denit | YP_917380'
	'Proteobacteria alpha | Roseobacter sp. | ZP_01753735'
	'Proteobacteria alpha | Rhodobacterales | ZP_05077818'
	'Proteobacteria alpha | Ruegeria sp. TM1 | YP_614567'
	'Proteobacteria alpha | Phaeobacter gall | ZP_02145641'
	'Proteobacteria alpha | Ruegeria sp. R11 | ZP_05089769'
	'Proteobacteria alpha | Silicibacter lac | ZP_05786713'
	'Proteobacteria alpha | Rhodobacteraceae | ZP_05122674'
	'Proteobacteria alpha | Ruegeria pomeroy | YP_168415'
	'Proteobacteria alpha | Oceanicola batse | ZP_00998823'
	'Proteobacteria alpha | Roseobacter sp. | ZP_01901987'
	'Proteobacteria alpha | Roseovarius sp. | ZP_01878558'
	'Proteobacteria alpha | Jannaschia sp. C | YP_508444'
	'Proteobacteria alpha | Citreicella sp. | ZP_05782407'
	'Proteobacteria alpha | Roseobacter lito | ZP_02141318'
	'Proteobacteria alpha | Oceanibulbus ind | ZP_02152227'
	'Proteobacteria alpha | Roseobacter sp. | ZP_01055839'
	'Proteobacteria alpha | Rhodobacterales | ZP_05076900'
	'Proteobacteria alpha | Roseovarius nubi | ZP_00960363'
	'Proteobacteria alpha | Sagittula stella | ZP_01744336'
	'Proteobacteria alpha | Roseobacter sp. | ZP_05102097'
	'Proteobacteria alpha | Dinoroseobacter | YP_001531532'
	'Proteobacteria alpha | Loktanella vestf | ZP_01002514'
	'Proteobacteria alpha | Roseobacter sp. | ZP_01749501'
	'Proteobacteria alpha | Thalassiobium sp | ZP_05343008'
	'Proteobacteria alpha | Oceanicola granu | ZP_01157443'
	'Proteobacteria alpha | Parvibaculum lav | YP_001411964'
	'Proteobacteria alpha | Sphingomonas sp. | ZP_01303532'
	'Proteobacteria alpha | Erythrobacter sp | ZP_01038775'
	'Proteobacteria alpha | Erythrobacter li | YP_457199'
	'Proteobacteria alpha | Erythrobacter sp | ZP_01864562'
	'Proteobacteria alpha | Sphingomonas wit | YP_001263184'
	'Proteobacteria alpha | Zymomonas mobili | YP_163336'
	'Proteobacteria alpha | Novosphingobium | YP_496364'
	'Proteobacteria alpha | Sphingopyxis ala | YP_616183'
	'Actinobacteria | Gordonia bronchi | YP_003275599'
	'Proteobacteria alpha | Anaplasma centra | YP_003328923'
	'Proteobacteria alpha | Wolbachia endosy | YP_001974908'
	'Proteobacteria alpha | Wolbachia endosy | ZP_03335577'
	'Proteobacteria alpha | Ehrlichia canis | YP_303391'
	'Proteobacteria alpha | Ehrlichia chaffe | ZP_00544752'
	'Proteobacteria alpha | Ehrlichia rumina | YP_196682'
	'Tenericutes | Candidatus Liber | YP_003065209'
	'Proteobacteria alpha | Bartonella quint | YP_032046'
	'Proteobacteria alpha | Bartonella hense | YP_033281'
	'Proteobacteria alpha | Bartonella bacil | YP_988727'
	'Proteobacteria alpha | Bartonella tribo | YP_001609086'
	'Proteobacteria alpha | Bartonella graha | YP_002971483'
	'Proteobacteria delta | Pelobacter propi | YP_902594'
	'Proteobacteria delta | Geobacter lovley | YP_001953011'
	'Proteobacteria delta | Geobacter uranii | YP_001231597'
	'Proteobacteria delta | Geobacter sp. FR | YP_002538914'
	'Proteobacteria delta | Geobacter sp. M1 | ZP_05310359'
	'Proteobacteria delta | Geobacter sp. M2 | YP_003021576'
	'Proteobacteria delta | Geobacter sulfur | NP_953120'
	'Proteobacteria delta | Pelobacter carbi | YP_355635'
	'Proteobacteria delta | Desulfuromonas a | ZP_01311301'
	'Nitrospirae | Leptospirillum f | EES51503'
	'Proteobacteria delta | Syntrophobacter | YP_844984'
	'Proteobacteria gamma | Haemophilus somn | YP_718816'
	'Proteobacteria gamma | Haemophilus infl | ZP_04465570'
	'Proteobacteria gamma | Haemophilus infl | ZP_05851053'
	'Proteobacteria gamma | Pasteurella mult | NP_245044'
	'Proteobacteria gamma | Pasteurella dagm | ZP_05920208'
	'Proteobacteria gamma | Aggregatibacter | YP_003006768'
	'Proteobacteria gamma | Aggregatibacter | YP_003256376'
	'Proteobacteria gamma | Actinobacillus s | YP_001344181'
	'Proteobacteria gamma | Mannheimia succi | YP_088763'
	'Proteobacteria gamma | Actinobacillus p | YP_001651475'
	'Proteobacteria gamma | Mannheimia haemo | ZP_04977670'
	'Proteobacteria gamma | Actinobacillus m | ZP_04752263'
	'Proteobacteria gamma | Haemophilus para | ZP_02478158'
	'Proteobacteria gamma | Haemophilus ducr | NP_873664'
	'Proteobacteria gamma | Alteromonas macl | YP_002126679'
	'Proteobacteria gamma | Alteromonas macl | ZP_04714008'
	'Proteobacteria gamma | Pseudoalteromona | YP_661935'
	'Proteobacteria gamma | Idiomarina balti | ZP_01044146'
	'Proteobacteria gamma | Idiomarina loihi | YP_156076'
	'Proteobacteria gamma | Glaciecola sp. H | ZP_03560606'
	'Proteobacteria gamma | Pseudoalteromona | YP_340464'
	'Proteobacteria gamma | Alteromonadales | ZP_01614115'
	'Proteobacteria gamma | Pseudoalteromona | ZP_01132449'
	'Proteobacteria gamma | Grimontia hollis | ZP_06054290'
	'Proteobacteria gamma | Klebsiella pneum | YP_001333913'
	'Proteobacteria gamma | Enterobacter sp. | YP_001175485'
	'Proteobacteria gamma | Citrobacter sp. | ZP_04560679'
	'Proteobacteria gamma | Salmonella enter | ZP_03355493'
	'Proteobacteria gamma | Escherichia coli | NP_285902'[&!color=#-16744193]
	'Proteobacteria gamma | Cronobacter turi | YP_003209201'
	'Proteobacteria gamma | Yersinia aldovae | ZP_04620327'
	'Proteobacteria gamma | Yersinia frederi | ZP_04633911'
	'Proteobacteria gamma | Yersinia ruckeri | ZP_04616430'
	'Proteobacteria gamma | Edwardsiella tar | YP_003296868'
	'Proteobacteria gamma | Dickeya dadantii | ZP_05725899'
	'Proteobacteria gamma | Dickeya dadantii | YP_002988438'
	'Proteobacteria gamma | Pectobacterium w | YP_003258564'
	'Tenericutes | Candidatus Hamil | YP_002923568'
	'Proteobacteria gamma | Serratia odorife | EFA15383'
	'Proteobacteria gamma | Serratia proteam | YP_001477145'
	'Proteobacteria gamma | Pantoea sp. At-9 | ZP_05732207'
	'Proteobacteria gamma | Sodalis glossini | YP_454271'
	'Proteobacteria gamma | Erwinia pyrifoli | YP_002649744'
	'Tenericutes | Candidatus Bloch | NP_878522'
	'Tenericutes | Candidatus Bloch | YP_277736'
	'Proteobacteria gamma | Baumannia cicade | YP_588912'
	'Proteobacteria gamma | Buchnera aphidic | NP_660587'
	'Proteobacteria gamma | Buchnera aphidic | NP_777852'
	'Proteobacteria gamma | Vibrio harveyi 1 | ZP_06174988'
	'Proteobacteria gamma | Vibrio furnissii | ZP_05876735'
	'Proteobacteria gamma | Vibrio cholerae | NP_231865'
	'Proteobacteria gamma | Vibrio metschnik | ZP_05881164'
	'Proteobacteria gamma | Vibrio sp. MED22 | ZP_01065183'
	'Proteobacteria gamma | Vibrio vulnificu | NP_760761'
	'Proteobacteria gamma | Vibrio coralliil | ZP_05884158'
	'Proteobacteria gamma | Vibrio parahaemo | ZP_05120769'
	'Proteobacteria gamma | Vibrio orientali | ZP_05946276'
	'Proteobacteria gamma | Aliivibrio salmo | YP_002263754'
	'Proteobacteria gamma | Vibrio fischeri | YP_205319'
	'Proteobacteria gamma | Providencia rust | ZP_05973989'
	'Proteobacteria gamma | Proteus mirabili | YP_002150008'
	'Proteobacteria gamma | Photorhabdus lum | NP_928278'
	'Proteobacteria gamma | Providencia rett | ZP_06126237'
	'Proteobacteria gamma | Shewanella frigi | YP_750889'
	'Proteobacteria gamma | Shewanella balti | YP_001050372'
	'Proteobacteria gamma | Shewanella sp. W | YP_963624'
	'Proteobacteria gamma | Shewanella oneid | NP_718146'
	'Proteobacteria gamma | Shewanella woody | YP_001760980'
	'Proteobacteria gamma | Shewanella benth | ZP_02159445'
	'Proteobacteria gamma | Shewanella sedim | YP_001473729'
	'Proteobacteria gamma | Shewanella loihi | YP_001094237'
	'Proteobacteria gamma | Shewanella peale | YP_001502258'
	'Proteobacteria gamma | Shewanella halif | YP_001674098'
	'Proteobacteria gamma | Shewanella denit | YP_563025'
	'Proteobacteria gamma | Shewanella amazo | YP_927756'
	'Proteobacteria gamma | Aeromonas salmon | YP_001142554'
	'Proteobacteria gamma | Aeromonas hydrop | YP_856105'
	'Proteobacteria gamma | Tolumonas auensi | YP_002892125'
	'Proteobacteria gamma | Psychromonas ing | YP_941950'
	'Proteobacteria gamma | Xanthomonas camp | NP_636365'
	'Proteobacteria gamma | Xylella fastidio | ZP_00683618'
	'Proteobacteria gamma | Xanthomonas oryz | YP_199680'
	'Proteobacteria gamma | Stenotrophomonas | YP_002027232'
	'Verrucomicrobia | Chthoniobacter f | ZP_03131837'
	'Verrucomicrobia | Verrucomicrobium | ZP_02925152'
	'Tenericutes | Candidatus Solib | YP_827887'
	'Proteobacteria delta | Stigmatella aura | ZP_01463545'
	'Deinococcus-Thermus | Deinococcus geot | YP_001527665'
	'Deinococcus-Thermus | Deinococcus radi | NP_294623'
	'Deinococcus-Thermus | Thermus thermoph | YP_144822'[&!color=#-65536]
	'Deinococcus-Thermus | Thermus aquaticu | ZP_03496041'
	'Firmicutes | Faecalibacterium | ZP_05614459'
	'Planctomycetes | Rhodopirellula b | NP_869340'
	'Thermobaculum | Thermobaculum te | YP_003323183'
	'Firmicutes | Halothermothrix | YP_002508646'
	'Firmicutes | Alicyclobacillus | YP_003183894'
	'Firmicutes | Syntrophomonas w | YP_754778'
	'Firmicutes | Thermoanaerobact | YP_001665169'
	'Firmicutes | Thermoanaerobact | ZP_05379402'
	'Firmicutes | Thermoanaerobact | NP_622980'
	'Firmicutes | Thermoanaerobact | ZP_05334886'
	'Firmicutes | Natranaerobius t | YP_001917343'
	'Firmicutes | Clostridium cell | YP_002506085'
	'Firmicutes | Clostridium papy | ZP_05494226'
	'Firmicutes | Clostridium ther | YP_001037101'
	'Chlorobi | Chlorobaculum pa | YP_001998194'
	'Chlorobi | Chlorobium tepid | NP_662495'
	'Chlorobi | Chlorobium phaeo | YP_001130910'
	'Chlorobi | Chlorobium luteo | YP_375504'
	'Chlorobi | Chlorobium ferro | ZP_01385334'
	'Chlorobi | Pelodictyon phae | YP_002017618'
	'Chlorobi | Chlorobium chlor | YP_380038'
	'Chlorobi | Chlorobium phaeo | YP_911061'
	'Chlorobi | Chlorobium phaeo | YP_001959040'
	'Chlorobi | Prosthecochloris | YP_002015246'
	'Chlorobi | Chlorobium limic | YP_001942694'
	'Chlorobi | Chloroherpeton t | YP_001996233'
	'Firmicutes | Clostridium botu | YP_001780057'
	'Firmicutes | Caldicellulosiru | YP_001180679'
	'Firmicutes | Anaerocellum the | YP_002573213'
	'Firmicutes | Symbiobacterium | YP_076749'
	'Proteobacteria beta | Moorella thermoa | YP_429492'
	'Firmicutes | Dethiobacter alk | ZP_03729095'
	'Tenericutes | Candidatus Desul | YP_001717962'
	'Firmicutes | Paenibacillus sp | YP_003009571'
	'Firmicutes | Paenibacillus sp | ZP_04854933'
	'Firmicutes | Brevibacillus br | YP_002770554'
	'Bacteroidetes | Rhodothermus mar | YP_003291257'
	'Bacteroidetes | Salinibacter rub | YP_445310'
	'Proteobacteria epsilon | Caminibacter med | ZP_01872048'
	'Proteobacteria epsilon | Nitratiruptor sp | YP_001355685'
	'Proteobacteria epsilon | Campylobacterale | ZP_05070331'
	'Proteobacteria epsilon | Campylobacter re | ZP_03611429'
	'Proteobacteria epsilon | Campylobacter cu | YP_001409227'
	'Proteobacteria epsilon | Campylobacter gr | ZP_05625344'
	'Proteobacteria epsilon | Campylobacter ho | YP_001407135'
	'Proteobacteria epsilon | Helicobacter hep | NP_860229'
	'Proteobacteria epsilon | Helicobacter cin | ZP_03659319'
	'Aquificae | Persephonella ma | YP_002730213'
	'Proteobacteria delta | Desulfonatronosp | ZP_03736090'
	'Proteobacteria delta | Desulfohalobium | YP_003197359'
	'Proteobacteria delta | Desulfovibrio de | YP_002478635'
	'Proteobacteria delta | Desulfovibrio vu | YP_002437076'
	'Proteobacteria delta | Desulfovibrio vu | YP_009911'
	'Proteobacteria delta | Desulfovibrio de | YP_389430'
	'Proteobacteria delta | Lawsonia intrace | YP_595131'
	'Proteobacteria delta | Desulfovibrio ma | YP_002952549'
	'Proteobacteria delta | Desulfovibrio sa | YP_002989784'
	'Proteobacteria delta | Desulfomicrobium | YP_003156805'
	'Firmicutes | Desulfotomaculum | YP_001113791'
	'Chloroflexi | Chloroflexus agg | YP_002463237'
	'Chloroflexi | Herpetosiphon au | YP_001547468'
	'Chloroflexi | Roseiflexus cast | YP_001431304'
	'Proteobacteria epsilon | Heliobacillus mo | AAN87534'
	'Firmicutes | Heliobacterium m | YP_001681348'
	'Proteobacteria delta | Syntrophus acidi | YP_462765'
	'Cyanobacteria | Cyanothece sp. A | YP_001805804'
	'Cyanobacteria | Crocosphaera wat | ZP_00515066'
	'Cyanobacteria | Cyanothece sp. P | YP_002374450'
	'Cyanobacteria | Cyanothece sp. C | ZP_01729710'
	'Cyanobacteria | Arthrospira maxi | ZP_03275282'
	'Cyanobacteria | Lyngbya sp. PCC | ZP_01620565'
	'Cyanobacteria | Trichodesmium er | YP_721337'
	'Cyanobacteria | Synechocystis sp | NP_442483'
	'Firmicutes | Desulfotomaculum | YP_003190872'
	'Lentisphaerae | Lentisphaera ara | ZP_01873307'
	'Lentisphaerae | Victivallis vade | ZP_01924103'
	'Actinobacteria | Atopobium vagina | ZP_03946132'
	'Actinobacteria | Atopobium parvul | YP_003180122'
	'Actinobacteria | Atopobium rimae | ZP_03568735'
	'Firmicutes | Clostridium phyt | YP_001559482'
	'Firmicutes | Butyrivibrio cro | ZP_05792240'
	'Firmicutes | Bryantella forma | ZP_05348692'
	'Firmicutes | Clostridium hath | ZP_06117226'
	'Actinobacteria | Eggerthella lent | YP_003181454'
	'Actinobacteria | Slackia exigua A | ZP_06159453'
	'Actinobacteria | Slackia heliotri | YP_003143435'
	'Bacteroidetes | Algoriphagus sp. | ZP_01719037'
	'Bacteroidetes | Chitinophaga pin | YP_003123318'
	'Bacteroidetes | Cytophaga hutchi | YP_679299'
	'Bacteroidetes | Flavobacteriacea | YP_003096853'
	'Bacteroidetes | Chryseobacterium | ZP_03854256'
	'Bacteroidetes | Sphingobacterium | ZP_04781167'
	'Bacteroidetes | Pedobacter hepar | YP_003093229'
	'Bacteroidetes | Pedobacter sp. B | ZP_01884505'
	'Bacteroidetes | Flavobacteria ba | ZP_03702482'
	'Bacteroidetes | Gramella forseti | YP_863387'
	'Bacteroidetes | Flavobacteria ba | ZP_03700731'
	'Bacteroidetes | Kordia algicida | ZP_02161748'
	'Bacteroidetes | Blattabacterium | YP_003284123'
	'Bacteroidetes | Flavobacteria ba | ZP_01733613'
	'Bacteroidetes | Flavobacterium j | YP_001193487'
	'Bacteroidetes | Flavobacterium p | YP_001295134'
;
end;

begin trees;
	tree tree_1 = [&R] (((((((((((((((((((((((((((((((((('Proteobacteria gamma | Hahella chejuens | YP_433754':0.461361,(('Proteobacteria gamma | HTCC5015 | ZP_05062252':0.27259,('Proteobacteria beta | Limnobacter sp. | ZP_01915744':0.447899,((('Proteobacteria beta | Bordetella avium | YP_787429':0.31997,'Proteobacteria beta | Bordetella petri | YP_001629234':0.076911)[&label=0.796611]:0.049689,'Proteobacteria beta | Bordetella parap | NP_885986':0.105936)[&label=29.593689]:0.13066,(('Actinobacteria | Sanguibacter ked | YP_003315226':0.25005,'Actinobacteria | Cellulomonas fla | ZP_04368013':0.228656)[&label=2.594525]:0.106327,'Actinobacteria | Jonesia denitrif | YP_003160869':0.289711)[&label=33.303411]:0.150173)[&label=22.606009]:0.139522)[&label=1.992459]:0.078677)[&label=2.339506]:0.04821,((('Proteobacteria beta | Neisseria flaves | ZP_04758492':0.087214,'Proteobacteria beta | Neisseria mening | YP_002343102':0.146747)[&label=3.190179]:0.048215,'Proteobacteria beta | Neisseria mucosa | ZP_05977102':0.108963)[&label=31.540016]:0.312312,'Proteobacteria zeta | Mariprofundus fe | ZP_01453598':0.521194)[&label=10.091565]:0.16905)[&label=6.9536]:0.043562)[&label=2.960563]:0.016223,((('Proteobacteria gamma | NOR51-B | ZP_04958093':0.226655,'Proteobacteria gamma | HTCC2080 | ZP_01625362':0.236774)[&label=21.252369]:0.144303,'Proteobacteria gamma | Kangiella koreen | YP_003147108':0.329584)[&label=8.94751]:0.082521,('Proteobacteria gamma | Thiomicrospira c | YP_391198':0.250488,'Proteobacteria gamma | Reinekea blanden | ZP_01115650':0.354866)[&label=22.83438]:0.121568)[&label=6.111833]:0.05272)[&label=0.154501]:0.006714,(('Proteobacteria gamma | Cellvibrio japon | YP_001982514':0.183306,((('Proteobacteria gamma | Teredinibacter t | YP_003073577':0.201491,(('Proteobacteria gamma | Congregibacter l | ZP_01101009':0.098284,'Proteobacteria gamma | NOR5-3 | ZP_05126429':0.132387)[&label=39.303863]:0.199951,'Proteobacteria gamma | Rickettsiella gr | ZP_02061806':0.497546)[&label=7.340731]:0.067838)[&label=7.455485]:0.086854,('Proteobacteria gamma | Coxiella burneti | ZP_01947020':0.494607,'Proteobacteria gamma | HTCC2207 | ZP_01224052':0.236675)[&label=3.144353]:0.068468)[&label=3.58301]:0.05322,'Proteobacteria gamma | HTCC2148 | ZP_05093760':0.218555)[&label=3.562694]:0.06303)[&label=3.701071]:0.037127,(('Proteobacteria alpha | Marinomonas sp. | YP_001340565':0.122585,'Proteobacteria alpha | Marinomonas sp. | ZP_01075303':0.178027)[&label=91.550359]:0.352529,(('Proteobacteria gamma | Chromohalobacter | YP_573993':0.425697,('Proteobacteria gamma | Cardiobacterium | ZP_05706412':0.298672,'Proteobacteria gamma | Francisella phil | YP_001678245':0.533287)[&label=19.166751]:0.195666)[&label=2.626422]:0.037317,(('Proteobacteria gamma | Marinobacter aqu | YP_958805':0.106563,'Proteobacteria gamma | Marinobacter alg | ZP_01895194':0.123759)[&label=6.752778]:0.078247,'Proteobacteria gamma | Marinobacter sp. | ZP_01738333':0.162789)[&label=32.21645]:0.174239)[&label=1.734353]:0.050319)[&label=6.104413]:0.078189)[&label=13.102646]:0.065235)[&label=14.707364]:0.080384,('Proteobacteria gamma | Neptuniibacter c | ZP_01167471':0.291526,'Proteobacteria gamma | Alcanivorax bork | YP_692944':0.248807)[&label=7.490721]:0.087964)[&label=7.98428]:0.061806,((('Proteobacteria gamma | Nitrosococcus oc | YP_344792':0.364693,('Proteobacteria gamma | Nitrococcus mobi | ZP_01128586':0.1892,(('Proteobacteria gamma | Halorhodospira h | YP_001003151':0.138892,'Proteobacteria gamma | Alkalilimnicola | YP_742824':0.243926)[&label=29.796722]:0.127007,('Proteobacteria gamma | Thioalkalivibrio | YP_002513030':0.197758,'Proteobacteria gamma | Thioalkalivibrio | ZP_03690355':0.292128)[&label=18.94933]:0.126983)[&label=2.882266]:0.040548)[&label=3.850413]:0.060954)[&label=6.549596]:0.040327,('Proteobacteria gamma | Legionella longb | EEZ95027':0.396862,'Proteobacteria gamma | Halothiobacillus | YP_003263698':0.347083)[&label=0.437822]:0.088309)[&label=7.751223]:0.080257,('Proteobacteria gamma | Bermanella maris | ZP_01308670':0.336229,(('Proteobacteria gamma | Methylococcus ca | YP_113229':0.299594,'Proteobacteria gamma | Beggiatoa sp. PS | ZP_02002985':0.378544)[&label=12.058123]:0.198668,'Proteobacteria gamma | Allochromatium v | ZP_04772617':0.47034)[&label=1.097911]:0.044939)[&label=1.816982]:0.070664)[&label=1.565318]:0.020364)[&label=5.620273]:0.039885,((((('Proteobacteria gamma | Pseudomonas fluo | YP_260402':0.028425,('Proteobacteria gamma | Pseudomonas fluo | YP_347918':0.064811,('Proteobacteria gamma | Pseudomonas fluo | YP_002872231':0.04743,'Proteobacteria gamma | Pseudomonas syri | ZP_05637838':0.060842)[&label=1.894823]:0.01711)[&label=7.703498]:0.040894)[&label=10.336842]:0.086553,('Proteobacteria gamma | Pseudomonas puti | YP_001750319':0.018464,'Proteobacteria gamma | Pseudomonas ento | YP_609085':0.053353)[&label=18.652851]:0.076643)[&label=9.98712]:0.082092,'Proteobacteria gamma | Pseudomonas mend | YP_001187559':0.16251)[&label=6.115736]:0.038205,('Proteobacteria gamma | Azotobacter vine | YP_002800101':0.216248,'Proteobacteria gamma | Pseudomonas stut | YP_001172753':0.131802)[&label=4.848195]:0.034617)[&label=2.04852]:0.062765,'Proteobacteria gamma | Pseudomonas aeru | NP_250506':0.193175)[&label=41.569151]:0.185499)[&label=14.133694]:0.070754,((('Proteobacteria beta | Dechloromonas ar | YP_284812':0.292565,'Tenericutes | Candidatus Accum | YP_003169109':0.300709)[&label=5.123622]:0.071533,(('Proteobacteria beta | Polynucleobacter | YP_001155804':0.049264,'Proteobacteria beta | Polynucleobacter | YP_001797659':0.062398)[&label=86.69599]:0.489161,'Proteobacteria beta | Thiomonas interm | ZP_05498609':0.292568)[&label=12.435814]:0.165413)[&label=2.792134]:0.048275,((('Proteobacteria gamma | Sideroxydans lit | ZP_05337703':0.186081,'Proteobacteria beta | Gallionella ferr | ZP_04831427':0.364376)[&label=15.688476]:0.16829,(('Proteobacteria beta | Nitrosomonas sp. | ZP_05315423':0.312147,'Proteobacteria beta | Nitrosospira mul | YP_412312':0.232944)[&label=3.75757]:0.069902,'Proteobacteria beta | Nitrosomonas eut | YP_748363':0.369747)[&label=6.300475]:0.115291)[&label=12.350694]:0.108451,((((((('Proteobacteria beta | Verminephrobacte | YP_995394':0.080677,'Proteobacteria beta | Acidovorax delaf | ZP_04763296':0.043326)[&label=0.077738]:0.020145,('Proteobacteria beta | Variovorax parad | YP_002944233':0.216229,(('Proteobacteria beta | Acidovorax citru | YP_970999':0.062012,'Proteobacteria beta | Acidovorax sp. J | YP_986009':0.155627)[&label=23.278957]:0.053545,('Proteobacteria beta | Delftia acidovor | YP_001565909':0.076431,'Proteobacteria beta | Comamonas testos | YP_003277678':0.104634)[&label=18.411524]:0.077043)[&label=1.325249]:0.015431)[&label=1.120155]:0.036603)[&label=9.775887]:0.070512,('Proteobacteria beta | Polaromonas naph | YP_981914':0.157869,'Proteobacteria beta | Polaromonas sp. | YP_549102':0.101309)[&label=16.302399]:0.074041)[&label=1.694141]:0.044686,('Proteobacteria beta | Curvibacter puta | CBA29144':0.256245,'Proteobacteria beta | Rhodoferax ferri | YP_522728':0.177185)[&label=2.051972]:0.038829)[&label=51.822635]:0.163268,(('Proteobacteria beta | Oxalobacter form | ZP_04577078':0.116888,'Proteobacteria beta | Oxalobacter form | ZP_04579209':0.059674)[&label=50.47095]:0.224551,('Proteobacteria beta | Methylovorus sp. | YP_003051221':0.2922,'Proteobacteria beta | Methylobacillus | YP_545588':0.163282)[&label=54.377084]:0.263879)[&label=5.338918]:0.033338)[&label=9.317223]:0.056248,((((('Proteobacteria beta | Cupriavidus taiw | YP_002006001':0.05296,'Proteobacteria beta | Ralstonia eutrop | YP_296396':0.071225)[&label=22.918224]:0.089583,'Proteobacteria beta | Ralstonia metall | YP_584356':0.094437)[&label=1.947122]:0.053993,'Proteobacteria beta | Ralstonia picket | YP_002981688':0.208924)[&label=17.153004]:0.123747,('Proteobacteria beta | Herminiimonas ar | YP_001100572':0.043748,'Proteobacteria beta | Janthinobacteriu | YP_001352901':0.082392)[&label=73.263121]:0.234089)[&label=2.888776]:0.026745,('Proteobacteria beta | Leptothrix cholo | YP_001791002':0.246729,'Proteobacteria beta | Thiobacillus den | YP_315421':0.449355)[&label=2.55393]:0.059084)[&label=3.956866]:0.017244)[&label=3.837273]:0.040586,(('Proteobacteria gamma | Chromobacterium | NP_900926':0.165423,'Proteobacteria beta | Lutiella nitrofe | ZP_03697564':0.136273)[&label=41.356465]:0.137165,('Proteobacteria beta | Burkholderia ubo | ZP_02379873':0.033102,((('Proteobacteria beta | Burkholderia tha | ZP_02463089':0.062666,'Proteobacteria beta | Burkholderia glu | YP_002911003':0.080776)[&label=12.449873]:0.027819,('Proteobacteria beta | Burkholderia gra | ZP_02886594':0.077204,'Proteobacteria beta | Burkholderia phy | YP_001857103':0.10216)[&label=10.886481]:0.036708)[&label=10.6054]:0.028303,'Proteobacteria beta | Burkholderia amb | ZP_02889023':0.031442)[&label=1.01549]:0.006277)[&label=35.931716]:0.109491)[&label=5.102877]:0.041823)[&label=13.696348]:0.067399)[&label=7.458761]:0.037595)[&label=14.610946]:0.064085)[&label=2.034107]:0.020781,((((('Proteobacteria alpha | Caulobacter segn | ZP_06122411':0.119099,'Proteobacteria alpha | Caulobacter sp. | YP_001686013':0.269698)[&label=12.110707]:0.095723,'Proteobacteria alpha | Phenylobacterium | YP_002131727':0.115811)[&label=12.323676]:0.086599,'Proteobacteria alpha | Asticcacaulis ex | ZP_04769350':0.302107)[&label=6.127562]:0.080082,'Proteobacteria alpha | Brevundimonas su | ZP_06170982':0.204062)[&label=4.379681]:0.070339,'Proteobacteria alpha | Brevundimonas sp | ZP_05034100':0.183281)[&label=41.013868]:0.128953)[&label=19.532592]:0.033651,(('Proteobacteria beta | Aromatoleum arom | YP_160719':0.110896,(('Tenericutes | Candidatus Nitro | ACE75583':0.525893,'Proteobacteria beta | Thauera sp. MZ1T | YP_002355924':0.0)[&label=26.679119]:0.068996,'Proteobacteria beta | Azoarcus sp. BH7 | YP_933559':0.095768)[&label=0.184694]:0.035511)[&label=103.069629]:0.233784,('Proteobacteria alpha | Magnetospirillum | CAM75322':0.143479,'Proteobacteria alpha | Magnetospirillum | YP_420125':0.25202)[&label=52.594858]:0.272156)[&label=0.0]:0.0)[&label=32.227107]:0.069878,(('Proteobacteria alpha | Rhodospirillum c | YP_002299808':0.232274,'Proteobacteria alpha | Rhodospirillum r | YP_428136':0.480301)[&label=15.501166]:0.140318,((('Actinobacteria | Nocardiopsis das | ZP_04333609':0.267164,'Actinobacteria | Tsukamurella pau | ZP_04025800':0.337094)[&label=3.386335]:0.060569,'Proteobacteria alpha | Maricaulis maris | YP_757447':0.384384)[&label=7.413345]:0.090835,('Actinobacteria | Frankia alni ACN | YP_714042':0.307409,'Actinobacteria | Streptomyces sp. | ZP_05480970':0.372458)[&label=12.978277]:0.170002)[&label=5.547085]:0.069844)[&label=0.04246]:0.004536)[&label=13.813288]:0.057051,((((('Proteobacteria alpha | Hoeflea phototro | ZP_02167424':0.217983,'Proteobacteria alpha | Mesorhizobium op | ZP_05808546':0.229052)[&label=0.150402]:0.01494,(('Proteobacteria alpha | Agrobacterium vi | YP_002548759':0.125525,('Proteobacteria alpha | Agrobacterium ra | YP_002543663':0.084502,('Proteobacteria alpha | Agrobacterium tu | NP_353800':0.117774,'Proteobacteria alpha | Rhizobium etli K | ZP_03502453':0.037636)[&label=8.073324]:0.021784)[&label=18.212611]:0.038871)[&label=10.907322]:0.041449,('Proteobacteria alpha | Sinorhizobium me | NP_385020':0.033813,'Proteobacteria alpha | Rhizobium sp. NG | YP_002825084':0.035721)[&label=30.154234]:0.084716)[&label=3.040423]:0.04268)[&label=13.969183]:0.053601,(('Proteobacteria alpha | Brucella meliten | NP_540374':0.075613,'Proteobacteria alpha | Ochrobactrum ant | YP_001369151':0.024555)[&label=56.88397]:0.154659,'Proteobacteria alpha | Chelativorans sp | YP_673315':0.195889)[&label=12.55657]:0.057253)[&label=18.243928]:0.087037,(('Proteobacteria alpha | Labrenzia aggreg | ZP_01548145':0.107501,'Proteobacteria alpha | Labrenzia alexan | ZP_05115201':0.059811)[&label=66.739044]:0.198213,('Proteobacteria alpha | Aurantimonas man | ZP_01228016':0.185012,'Proteobacteria alpha | Fulvimarina pela | ZP_01439595':0.087305)[&label=36.369734]:0.106611)[&label=0.670845]:0.067741)[&label=6.05751]:0.030856,(((('Proteobacteria alpha | Xanthobacter aut | YP_001417257':0.158664,'Proteobacteria alpha | Azorhizobium cau | YP_001524382':0.16268)[&label=15.019839]:0.079757,((('Proteobacteria alpha | Oligotropha carb | YP_002290298':0.127424,('Proteobacteria alpha | Nitrobacter hamb | YP_578927':0.034468,'Proteobacteria alpha | Nitrobacter sp. | ZP_01045333':0.044868)[&label=10.967217]:0.081863)[&label=16.509635]:0.071595,((('Proteobacteria alpha | Rhodopseudomonas | NP_949605':0.074193,'Proteobacteria alpha | Rhodopseudomonas | YP_484963':0.053265)[&label=41.985077]:0.108144,'Proteobacteria alpha | Rhodopseudomonas | YP_783034':0.068984)[&label=6.288844]:0.021631,'Proteobacteria alpha | Rhodopseudomonas | YP_533921':0.090718)[&label=16.694952]:0.07319)[&label=9.443711]:0.066697,('Proteobacteria alpha | Bradyrhizobium s | YP_001237112':0.101351,'Proteobacteria alpha | Bradyrhizobium j | NP_767956':0.087022)[&label=5.817135]:0.063898)[&label=40.280488]:0.170981)[&label=6.178663]:0.065038,('Proteobacteria alpha | Beijerinckia ind | YP_001833435':0.18569,'Proteobacteria alpha | Methylocella sil | YP_002361589':0.307121)[&label=27.299399]:0.151598)[&label=0.999517]:0.029197,((('Proteobacteria alpha | BAL199 | ZP_02189003':0.353423,'Proteobacteria alpha | Oceanicaulis ale | ZP_00957665':0.183484)[&label=11.456399]:0.124961,'Proteobacteria alpha | Hyphomicrobium d | ZP_05377708':0.456476)[&label=1.325921]:0.081315,(((((('Proteobacteria alpha | Rhodobacterales | ZP_01741948':0.218932,(('Proteobacteria alpha | Rhodobacterales | ZP_01011925':0.177983,'Proteobacteria alpha | Rhodobacter sp. | ZP_05842972':0.099888)[&label=2.858579]:0.046784,'Proteobacteria alpha | Rhodobacter spha | YP_001044401':0.120074)[&label=12.76317]:0.060826)[&label=6.466936]:0.047891,'Proteobacteria alpha | Paracoccus denit | YP_917380':0.131152)[&label=10.476929]:0.047121,(((((((('Proteobacteria alpha | Roseobacter sp. | ZP_01753735':0.046176,'Proteobacteria alpha | Rhodobacterales | ZP_05077818':0.064134)[&label=1.215306]:0.029306,'Proteobacteria alpha | Ruegeria sp. TM1 | YP_614567':0.107285)[&label=5.09685]:0.043442,('Proteobacteria alpha | Phaeobacter gall | ZP_02145641':0.030309,'Proteobacteria alpha | Ruegeria sp. R11 | ZP_05089769':0.039798)[&label=15.333833]:0.041077)[&label=2.137063]:0.02011,((('Proteobacteria alpha | Silicibacter lac | ZP_05786713':0.0498,('Proteobacteria alpha | Rhodobacteraceae | ZP_05122674':0.061983,'Proteobacteria alpha | Ruegeria pomeroy | YP_168415':0.079448)[&label=2.144474]:0.010544)[&label=0.050561]:0.015861,'Proteobacteria alpha | Oceanicola batse | ZP_00998823':0.094199)[&label=3.051023]:0.023451,'Proteobacteria alpha | Roseobacter sp. | ZP_01901987':0.065376)[&label=7.250636]:0.033325)[&label=4.207418]:0.019935,('Proteobacteria alpha | Roseovarius sp. | ZP_01878558':0.078654,'Proteobacteria alpha | Jannaschia sp. C | YP_508444':0.175603)[&label=4.580764]:0.026604)[&label=3.724598]:0.021509,('Proteobacteria alpha | Citreicella sp. | ZP_05782407':0.07798,('Proteobacteria alpha | Roseobacter lito | ZP_02141318':0.093222,'Proteobacteria alpha | Oceanibulbus ind | ZP_02152227':0.085796)[&label=17.829846]:0.054368)[&label=10.052563]:0.048297)[&label=8.168218]:0.041156,'Proteobacteria alpha | Roseobacter sp. | ZP_01055839':0.166556)[&label=11.902782]:0.041474,('Proteobacteria alpha | Rhodobacterales | ZP_05076900':0.101939,('Proteobacteria alpha | Roseovarius nubi | ZP_00960363':0.115909,'Proteobacteria alpha | Sagittula stella | ZP_01744336':0.116999)[&label=2.52072]:0.037194)[&label=26.119962]:0.067784)[&label=0.075934]:0.003367)[&label=5.275638]:0.031898,'Proteobacteria alpha | Roseobacter sp. | ZP_05102097':0.145115)[&label=4.688701]:0.05658,((('Proteobacteria alpha | Dinoroseobacter | YP_001531532':0.168766,'Proteobacteria alpha | Loktanella vestf | ZP_01002514':0.092642)[&label=3.180795]:0.027554,('Proteobacteria alpha | Roseobacter sp. | ZP_01749501':0.072731,'Proteobacteria alpha | Thalassiobium sp | ZP_05343008':0.171653)[&label=11.607636]:0.065023)[&label=1.926194]:0.028865,'Proteobacteria alpha | Oceanicola granu | ZP_01157443':0.108988)[&label=9.906228]:0.047452)[&label=38.385608]:0.194357,'Proteobacteria alpha | Parvibaculum lav | YP_001411964':0.343655)[&label=13.966616]:0.133883)[&label=1.846292]:0.024208)[&label=7.372775]:0.026519)[&label=21.538963]:0.094034)[&!color=#-16777216,!collapse={"collapsed",0.0},label=17.272232]:0.076484,(((('Proteobacteria alpha | Sphingomonas sp. | ZP_01303532':0.293469,(('Proteobacteria alpha | Erythrobacter sp | ZP_01038775':0.129496,'Proteobacteria alpha | Erythrobacter li | YP_457199':0.167648)[&label=0.766936]:0.039057,'Proteobacteria alpha | Erythrobacter sp | ZP_01864562':0.114016)[&label=74.297856]:0.277951)[&label=1.658222]:0.038216,(('Proteobacteria alpha | Sphingomonas wit | YP_001263184':0.118976,'Proteobacteria alpha | Zymomonas mobili | YP_163336':0.433333)[&label=14.695658]:0.115982,'Proteobacteria alpha | Novosphingobium | YP_496364':0.234364)[&label=19.682284]:0.153453)[&label=5.50918]:0.029112,'Proteobacteria alpha | Sphingopyxis ala | YP_616183':0.322099)[&label=18.640947]:0.070553,(('Actinobacteria | Gordonia bronchi | YP_003275599':0.413588,('Proteobacteria alpha | Anaplasma centra | YP_003328923':0.457602,(('Proteobacteria alpha | Wolbachia endosy | YP_001974908':0.252506,'Proteobacteria alpha | Wolbachia endosy | ZP_03335577':0.297881)[&label=29.867237]:0.338365,(('Proteobacteria alpha | Ehrlichia canis | YP_303391':0.083822,'Proteobacteria alpha | Ehrlichia chaffe | ZP_00544752':0.095699)[&label=3.252379]:0.075002,'Proteobacteria alpha | Ehrlichia rumina | YP_196682':0.170269)[&label=30.096811]:0.338191)[&label=11.4088]:0.207958)[&label=32.67055]:0.354229)[&label=3.026847]:0.054338,'Tenericutes | Candidatus Liber | YP_003065209':0.550319)[&label=10.012841]:0.14959)[&!color=#-16777216,!collapse={"collapsed",0.008735999999999411},label=9.35501]:0.05959)[&label=5.048596]:0.063478,((('Proteobacteria alpha | Bartonella quint | YP_032046':0.115861,'Proteobacteria alpha | Bartonella hense | YP_033281':0.096959)[&label=1.709267]:0.045808,'Proteobacteria alpha | Bartonella bacil | YP_988727':0.164408)[&label=14.717662]:0.070855,('Proteobacteria alpha | Bartonella tribo | YP_001609086':0.044317,'Proteobacteria alpha | Bartonella graha | YP_002971483':0.028284)[&label=1.92956]:0.028202)[&!color=#-16777216,!collapse={"collapsed",0.8884139999999996},label=141.280728]:0.410488)[&label=0.532071]:0.025028,(((('Proteobacteria delta | Pelobacter propi | YP_902594':0.231889,('Proteobacteria delta | Geobacter lovley | YP_001953011':0.267993,(((('Proteobacteria delta | Geobacter uranii | YP_001231597':0.045782,'Proteobacteria delta | Geobacter sp. FR | YP_002538914':0.161229)[&label=32.40647]:0.137991,'Proteobacteria delta | Geobacter sp. M1 | ZP_05310359':0.139392)[&label=6.26054]:0.068148,'Proteobacteria delta | Geobacter sp. M2 | YP_003021576':0.054009)[&label=26.232902]:0.180311,'Proteobacteria delta | Geobacter sulfur | NP_953120':0.130635)[&label=49.759049]:0.226284)[&label=2.257402]:0.083605)[&label=7.745919]:0.091601,('Proteobacteria delta | Pelobacter carbi | YP_355635':0.206802,'Proteobacteria delta | Desulfuromonas a | ZP_01311301':0.367918)[&label=4.429048]:0.203317)[&label=27.282192]:0.218552,'Nitrospirae | Leptospirillum f | EES51503':0.531467)[&label=7.294836]:0.118716,'Proteobacteria delta | Syntrophobacter | YP_844984':0.59489)[&!color=#-16777216,!collapse={"collapsed",0.13704199999999966},label=9.706338]:0.135714)[&label=8.740411]:0.04936,(((('Proteobacteria gamma | Haemophilus somn | YP_718816':0.132238,((('Proteobacteria gamma | Haemophilus infl | ZP_04465570':0.015491,'Proteobacteria gamma | Haemophilus infl | ZP_05851053':0.016142)[&label=59.777647]:0.123569,('Proteobacteria gamma | Pasteurella mult | NP_245044':0.042474,'Proteobacteria gamma | Pasteurella dagm | ZP_05920208':0.052442)[&label=25.431497]:0.062128)[&label=1.691286]:0.033746,(('Proteobacteria gamma | Aggregatibacter | YP_003006768':0.015687,'Proteobacteria gamma | Aggregatibacter | YP_003256376':0.05163)[&label=53.073787]:0.089412,('Proteobacteria gamma | Actinobacillus s | YP_001344181':0.089136,'Proteobacteria gamma | Mannheimia succi | YP_088763':0.070355)[&label=24.128244]:0.082774)[&label=3.086574]:0.017448)[&label=10.429481]:0.034905)[&label=5.297975]:0.040563,(((('Proteobacteria gamma | Actinobacillus p | YP_001651475':0.036796,'Proteobacteria gamma | Mannheimia haemo | ZP_04977670':0.109519)[&label=9.738764]:0.05599,'Proteobacteria gamma | Actinobacillus m | ZP_04752263':0.047473)[&label=13.97261]:0.072489,'Proteobacteria gamma | Haemophilus para | ZP_02478158':0.240997)[&label=3.842388]:0.036695,'Proteobacteria gamma | Haemophilus ducr | NP_873664':0.200238)[&label=6.315206]:0.038563)[&!color=#-16777216,!collapse={"collapsed",0.7434159999999999},label=114.166248]:0.300432,(((('Proteobacteria gamma | Alteromonas macl | YP_002126679':0.043271,'Proteobacteria gamma | Alteromonas macl | ZP_04714008':0.046572)[&label=13.465972]:0.073185,'Proteobacteria gamma | Pseudoalteromona | YP_661935':0.247592)[&label=21.567951]:0.132356,(('Proteobacteria gamma | Idiomarina balti | ZP_01044146':0.225435,'Proteobacteria gamma | Idiomarina loihi | YP_156076':0.337286)[&label=33.640576]:0.219305,'Proteobacteria gamma | Glaciecola sp. H | ZP_03560606':0.286106)[&label=2.537218]:0.073434)[&!color=#-16777216,!collapse={"collapsed",0.6076709999999994},label=13.022191]:0.091354,(((('Proteobacteria gamma | Pseudoalteromona | YP_340464':0.10215,'Proteobacteria gamma | Alteromonadales | ZP_01614115':0.021751)[&label=86.324618]:0.301819,'Proteobacteria gamma | Pseudoalteromona | ZP_01132449':0.265513)[&!color=#-16777216,!collapse={"collapsed",0.6654809999999993},label=23.979492]:0.165541,('Proteobacteria gamma | Grimontia hollis | ZP_06054290':0.113772,((((('Proteobacteria gamma | Klebsiella pneum | YP_001333913':0.043066,(((('Proteobacteria gamma | Enterobacter sp. | YP_001175485':0.104428,'Proteobacteria gamma | Citrobacter sp. | ZP_04560679':0.057707)[&label=0.482393]:0.00929,'Proteobacteria gamma | Salmonella enter | ZP_03355493':0.023612)[&label=14.864767]:0.022187,'Proteobacteria gamma | Escherichia coli | NP_285902':0.03523)[&label=11.233585]:0.021713,'Proteobacteria gamma | Cronobacter turi | YP_003209201':0.103646)[&label=6.340559]:0.027349)[&label=21.682601]:0.067437,((((('Proteobacteria gamma | Yersinia aldovae | ZP_04620327':0.060372,'Proteobacteria gamma | Yersinia frederi | ZP_04633911':0.024187)[&label=13.217117]:0.034542,'Proteobacteria gamma | Yersinia ruckeri | ZP_04616430':0.058775)[&label=29.690576]:0.056871,('Proteobacteria gamma | Edwardsiella tar | YP_003296868':0.170923,(('Proteobacteria gamma | Dickeya dadantii | ZP_05725899':0.045665,'Proteobacteria gamma | Dickeya dadantii | YP_002988438':0.129294)[&label=0.59486]:0.035007,'Proteobacteria gamma | Pectobacterium w | YP_003258564':0.107881)[&label=1.831301]:0.018559)[&label=2.250624]:0.018104)[&label=7.112831]:0.031517,('Tenericutes | Candidatus Hamil | YP_002923568':0.314099,(('Proteobacteria gamma | Serratia odorife | EFA15383':0.047119,'Proteobacteria gamma | Serratia proteam | YP_001477145':0.032412)[&label=16.664999]:0.051514,'Proteobacteria gamma | Pantoea sp. At-9 | ZP_05732207':0.089386)[&label=10.035636]:0.042024)[&label=1.849927]:0.014147)[&!color=#-16777216,!collapse={"collapsed",0.5995249999999994},label=7.86309]:0.039806,'Proteobacteria gamma | Sodalis glossini | YP_454271':0.124017)[&label=0.381797]:0.010247)[&label=4.412518]:0.046707,'Proteobacteria gamma | Erwinia pyrifoli | YP_002649744':0.187455)[&label=2.231353]:0.028955,((('Tenericutes | Candidatus Bloch | NP_878522':0.234713,'Tenericutes | Candidatus Bloch | YP_277736':0.09425)[&label=59.15296]:0.255526,'Proteobacteria gamma | Baumannia cicade | YP_588912':0.29602)[&label=10.205673]:0.116798,('Proteobacteria gamma | Buchnera aphidic | NP_660587':0.478537,'Proteobacteria gamma | Buchnera aphidic | NP_777852':0.527756)[&label=25.293617]:0.276381)[&!color=#-16777216,!collapse={"collapsed",0.18142299999999922},label=6.673973]:0.067926)[&label=31.398352]:0.116714,((((((('Proteobacteria gamma | Vibrio harveyi 1 | ZP_06174988':0.063822,(('Proteobacteria gamma | Vibrio furnissii | ZP_05876735':0.065991,'Proteobacteria gamma | Vibrio cholerae | NP_231865':0.053064)[&label=1.951093]:0.022311,'Proteobacteria gamma | Vibrio metschnik | ZP_05881164':0.068233)[&label=6.35558]:0.035543)[&label=0.830261]:0.007189,'Proteobacteria gamma | Vibrio sp. MED22 | ZP_01065183':0.063461)[&label=21.323361]:0.039744,'Proteobacteria gamma | Vibrio vulnificu | NP_760761':0.059928)[&label=8.959569]:0.023,'Proteobacteria gamma | Vibrio coralliil | ZP_05884158':0.035937)[&label=9.670457]:0.02906,('Proteobacteria gamma | Vibrio parahaemo | ZP_05120769':0.014582,'Proteobacteria gamma | Vibrio orientali | ZP_05946276':0.043637)[&label=7.246704]:0.008553)[&label=24.962281]:0.067669,('Proteobacteria gamma | Aliivibrio salmo | YP_002263754':0.039297,'Proteobacteria gamma | Vibrio fischeri | YP_205319':0.0314)[&label=68.046974]:0.14216)[&label=16.765899]:0.077289,('Proteobacteria gamma | Providencia rust | ZP_05973989':0.024614,(('Proteobacteria gamma | Proteus mirabili | YP_002150008':0.142371,'Proteobacteria gamma | Photorhabdus lum | NP_928278':0.132146)[&label=26.156112]:0.09406,'Proteobacteria gamma | Providencia rett | ZP_06126237':0.063836)[&label=3.930699]:0.026302)[&label=74.794301]:0.162039)[&!color=#-16777216,!collapse={"collapsed",0.7230270000000001},label=3.390182]:0.022401)[&label=8.518562]:0.030084)[&label=4.577723]:0.034707)[&label=0.702907]:0.017875,(((((('Proteobacteria gamma | Shewanella frigi | YP_750889':0.146552,(('Proteobacteria gamma | Shewanella balti | YP_001050372':0.038585,'Proteobacteria gamma | Shewanella sp. W | YP_963624':0.032184)[&label=15.228473]:0.065178,'Proteobacteria gamma | Shewanella oneid | NP_718146':0.035364)[&label=39.9791]:0.113639)[&label=4.454757]:0.058443,((('Proteobacteria gamma | Shewanella woody | YP_001760980':0.038437,'Proteobacteria gamma | Shewanella benth | ZP_02159445':0.120932)[&label=6.717784]:0.040051,'Proteobacteria gamma | Shewanella sedim | YP_001473729':0.07858)[&label=10.171715]:0.047008,'Proteobacteria gamma | Shewanella loihi | YP_001094237':0.17403)[&label=0.330777]:0.015383)[&label=6.001448]:0.039756,(('Proteobacteria gamma | Shewanella peale | YP_001502258':0.052794,'Proteobacteria gamma | Shewanella halif | YP_001674098':0.073409)[&label=43.609642]:0.142311,'Proteobacteria gamma | Shewanella denit | YP_563025':0.181609)[&label=2.639644]:0.030129)[&label=28.61306]:0.095044,'Proteobacteria gamma | Shewanella amazo | YP_927756':0.064541)[&label=43.107958]:0.149103,(('Proteobacteria gamma | Aeromonas salmon | YP_001142554':0.098798,'Proteobacteria gamma | Aeromonas hydrop | YP_856105':0.015178)[&label=31.87589]:0.176429,'Proteobacteria gamma | Tolumonas auensi | YP_002892125':0.199665)[&label=32.266734]:0.156164)[&label=0.502594]:0.053351,'Proteobacteria gamma | Psychromonas ing | YP_941950':0.359724)[&!color=#-16777216,!collapse={"collapsed",0.5953849999999989},label=4.7168]:0.044382)[&label=10.209098]:0.076184)[&label=4.41616]:0.031053)[&label=28.105233]:0.177134,((('Proteobacteria gamma | Xanthomonas camp | NP_636365':0.029354,'Proteobacteria gamma | Xylella fastidio | ZP_00683618':0.336638)[&label=4.01388]:0.044188,'Proteobacteria gamma | Xanthomonas oryz | YP_199680':0.028168)[&label=28.789286]:0.179256,'Proteobacteria gamma | Stenotrophomonas | YP_002027232':0.084831)[&!color=#-16777216,!collapse={"collapsed",0.5379599999999995},label=134.910117]:0.439195)[&label=3.133049]:0.071316)[&label=0.473485]:0.041869,('Verrucomicrobia | Chthoniobacter f | ZP_03131837':0.505946,'Verrucomicrobia | Verrucomicrobium | ZP_02925152':0.354043)[&label=21.763817]:0.287694)[&label=0.122576]:0.016502,'Tenericutes | Candidatus Solib | YP_827887':0.681773)[&label=22.208991]:0.101325,(('Proteobacteria delta | Stigmatella aura | ZP_01463545':0.667547,('Deinococcus-Thermus | Deinococcus geot | YP_001527665':0.469057,'Deinococcus-Thermus | Deinococcus radi | NP_294623':0.694964)[&label=5.432866]:0.111604)[&label=21.744162]:0.193658,('Deinococcus-Thermus | Thermus thermoph | YP_144822':0.214178,'Deinococcus-Thermus | Thermus aquaticu | ZP_03496041':0.184895)[&label=74.794636]:0.349771)[&label=9.995128]:0.105528)[&label=6.835463]:0.036708,((('Firmicutes | Faecalibacterium | ZP_05614459':0.525552,('Planctomycetes | Rhodopirellula b | NP_869340':0.525611,'Thermobaculum | Thermobaculum te | YP_003323183':0.769936)[&label=6.216837]:0.117222)[&label=25.610842]:0.192842,(('Firmicutes | Halothermothrix | YP_002508646':0.888413,('Firmicutes | Alicyclobacillus | YP_003183894':0.527876,'Firmicutes | Syntrophomonas w | YP_754778':0.404097)[&label=1.196691]:0.094207)[&label=2.385345]:0.072808,(((((((((('Firmicutes | Thermoanaerobact | YP_001665169':0.042352,'Firmicutes | Thermoanaerobact | ZP_05379402':0.081552)[&label=23.536558]:0.087365,'Firmicutes | Thermoanaerobact | NP_622980':0.031082)[&label=31.52607]:0.156128,'Firmicutes | Thermoanaerobact | ZP_05334886':0.253985)[&label=20.652162]:0.153099,'Firmicutes | Natranaerobius t | YP_001917343':0.508295)[&label=1.18047]:0.054884,(('Firmicutes | Clostridium cell | YP_002506085':0.037887,'Firmicutes | Clostridium papy | ZP_05494226':0.037968)[&label=52.417289]:0.186186,'Firmicutes | Clostridium ther | YP_001037101':0.193734)[&label=27.621676]:0.132375)[&label=10.616678]:0.067418,(('Chlorobi | Chlorobaculum pa | YP_001998194':0.023267,('Chlorobi | Chlorobium tepid | NP_662495':0.027445,(('Chlorobi | Chlorobium phaeo | YP_001130910':0.135974,'Chlorobi | Chlorobium luteo | YP_375504':0.158857)[&label=16.772333]:0.08551,((('Chlorobi | Chlorobium ferro | ZP_01385334':0.078125,'Chlorobi | Pelodictyon phae | YP_002017618':0.431656)[&label=1.955454]:0.024568,'Chlorobi | Chlorobium chlor | YP_380038':0.259985)[&label=7.557095]:0.021336,('Chlorobi | Chlorobium phaeo | YP_911061':0.069596,(('Chlorobi | Chlorobium phaeo | YP_001959040':0.079305,'Chlorobi | Prosthecochloris | YP_002015246':0.158425)[&label=25.427073]:0.090561,'Chlorobi | Chlorobium limic | YP_001942694':0.17169)[&label=7.42367]:0.051327)[&label=5.737815]:0.026283)[&label=2.524979]:0.023017)[&label=75.702563]:0.175337)[&label=3.396728]:0.059885)[&label=41.714322]:0.267096,'Chlorobi | Chloroherpeton t | YP_001996233':0.332893)[&label=26.644028]:0.196895)[&label=2.892388]:0.042412,'Firmicutes | Clostridium botu | YP_001780057':0.584552)[&label=1.922158]:0.065314,('Firmicutes | Caldicellulosiru | YP_001180679':0.208165,'Firmicutes | Anaerocellum the | YP_002573213':0.102707)[&label=121.436185]:0.374778)[&label=1.713815]:0.040146,((('Firmicutes | Symbiobacterium | YP_076749':0.188079,'Proteobacteria beta | Moorella thermoa | YP_429492':0.234789)[&label=7.349745]:0.107911,('Firmicutes | Dethiobacter alk | ZP_03729095':0.270175,'Tenericutes | Candidatus Desul | YP_001717962':0.5829)[&label=2.901437]:0.102036)[&label=13.441467]:0.108586,(('Firmicutes | Paenibacillus sp | YP_003009571':0.120963,'Firmicutes | Paenibacillus sp | ZP_04854933':0.210244)[&label=19.257596]:0.116582,'Firmicutes | Brevibacillus br | YP_002770554':0.249978)[&label=12.971926]:0.081377)[&label=26.658509]:0.136691)[&label=9.006104]:0.053984,('Bacteroidetes | Rhodothermus mar | YP_003291257':0.255275,'Bacteroidetes | Salinibacter rub | YP_445310':0.685754)[&label=20.091116]:0.204958)[&label=19.487735]:0.088744)[&label=30.844736]:0.122073)[&label=3.249767]:0.021187,(('Proteobacteria epsilon | Caminibacter med | ZP_01872048':0.30688,(('Proteobacteria epsilon | Nitratiruptor sp | YP_001355685':0.220346,'Proteobacteria epsilon | Campylobacterale | ZP_05070331':0.401375)[&label=11.85732]:0.107984,(('Proteobacteria epsilon | Campylobacter re | ZP_03611429':0.209816,('Proteobacteria epsilon | Campylobacter cu | YP_001409227':0.284491,('Proteobacteria epsilon | Campylobacter gr | ZP_05625344':0.408924,'Proteobacteria epsilon | Campylobacter ho | YP_001407135':0.272903)[&label=8.228686]:0.110749)[&label=4.144971]:0.096981)[&label=47.128307]:0.306848,('Proteobacteria epsilon | Helicobacter hep | NP_860229':0.312623,'Proteobacteria epsilon | Helicobacter cin | ZP_03659319':0.100138)[&label=41.352424]:0.362379)[&label=4.802763]:0.101747)[&label=8.290293]:0.103922)[&label=7.474488]:0.136726,'Aquificae | Persephonella ma | YP_002730213':0.43421)[&label=63.225998]:0.35878)[&!color=#-16777216,!collapse={"collapsed",0.1158140000000003},label=14.399699]:0.055493)[&label=13.932353]:0.127362,('Proteobacteria delta | Desulfonatronosp | ZP_03736090':0.578067,'Proteobacteria delta | Desulfohalobium | YP_003197359':0.396943)[&!color=#-16777216,!collapse={"collapsed",1.1705189999999996},label=0.317147]:0.183733)[&label=7.190997]:0.10313,('Proteobacteria delta | Desulfovibrio de | YP_002478635':0.333086,((('Proteobacteria delta | Desulfovibrio vu | YP_002437076':0.149916,'Proteobacteria delta | Desulfovibrio vu | YP_009911':0.189015)[&label=3.303034]:0.039829,'Proteobacteria delta | Desulfovibrio de | YP_389430':0.275904)[&label=2.763617]:0.048938,'Proteobacteria delta | Lawsonia intrace | YP_595131':0.5395)[&label=14.937062]:0.10153)[&!color=#-16777216,!collapse={"collapsed",1.3391289999999993},label=3.166367]:0.05529)[&label=26.580963]:0.099414,('Proteobacteria delta | Desulfovibrio ma | YP_002952549':0.434984,('Proteobacteria delta | Desulfovibrio sa | YP_002989784':0.27463,'Proteobacteria delta | Desulfomicrobium | YP_003156805':0.505498)[&label=10.72522]:0.136046)[&!color=#-16777216,!collapse={"collapsed",1.4330219999999998},label=3.690595]:0.060297)[&label=32.095129]:0.111686,(((('Firmicutes | Desulfotomaculum | YP_001113791':0.296014,(('Chloroflexi | Chloroflexus agg | YP_002463237':0.374799,'Chloroflexi | Herpetosiphon au | YP_001547468':0.63001)[&label=2.087306]:0.069007,'Chloroflexi | Roseiflexus cast | YP_001431304':0.650354)[&label=28.741887]:0.26708)[&label=1.967078]:0.032246,((('Proteobacteria epsilon | Heliobacillus mo | AAN87534':0.320133,'Firmicutes | Heliobacterium m | YP_001681348':0.123434)[&label=20.300577]:0.143465,'Proteobacteria delta | Syntrophus acidi | YP_462765':0.382812)[&label=13.206285]:0.089536,(((((('Cyanobacteria | Cyanothece sp. A | YP_001805804':0.043881,'Cyanobacteria | Crocosphaera wat | ZP_00515066':0.15384)[&label=0.859474]:0.019009,'Cyanobacteria | Cyanothece sp. P | YP_002374450':0.265672)[&label=1.288018]:0.061094,'Cyanobacteria | Cyanothece sp. C | ZP_01729710':0.073047)[&label=25.389109]:0.163907,'Cyanobacteria | Arthrospira maxi | ZP_03275282':0.35227)[&label=5.432505]:0.035084,(('Cyanobacteria | Lyngbya sp. PCC | ZP_01620565':0.302249,'Cyanobacteria | Trichodesmium er | YP_721337':0.381879)[&label=3.061046]:0.075243,'Cyanobacteria | Synechocystis sp | NP_442483':0.478964)[&label=5.02853]:0.069682)[&label=7.240776]:0.048142,'Firmicutes | Desulfotomaculum | YP_003190872':0.518906)[&label=0.770993]:0.03051)[&label=3.66363]:0.033005)[&!color=#-15132391,!collapse={"collapsed",0.9778599999999993},label=7.941057]:0.11081,'Lentisphaerae | Lentisphaera ara | ZP_01873307':0.743812)[&label=6.846923]:0.122149,'Lentisphaerae | Victivallis vade | ZP_01924103':0.707403)[&label=1.482495]:0.037387)[&label=13.841401]:0.0988,(('Actinobacteria | Atopobium vagina | ZP_03946132':0.396845,('Actinobacteria | Atopobium parvul | YP_003180122':0.117349,'Actinobacteria | Atopobium rimae | ZP_03568735':0.415058)[&label=5.087569]:0.105033)[&label=1.63148]:0.023611,((('Firmicutes | Clostridium phyt | YP_001559482':0.267196,'Firmicutes | Butyrivibrio cro | ZP_05792240':0.3566)[&label=3.654301]:0.064392,('Firmicutes | Bryantella forma | ZP_05348692':0.258386,'Firmicutes | Clostridium hath | ZP_06117226':0.207513)[&label=5.233246]:0.040874)[&label=12.54984]:0.084357,('Actinobacteria | Eggerthella lent | YP_003181454':0.133173,('Actinobacteria | Slackia exigua A | ZP_06159453':0.218768,'Actinobacteria | Slackia heliotri | YP_003143435':0.157503)[&label=30.762538]:0.14643)[&label=6.850226]:0.15046)[&label=7.11492]:0.070079)[&!color=#-16777216,!collapse={"collapsed",1.5022329999999993},label=46.16037]:0.257379)[&label=14.445516]:0.153432,'Bacteroidetes | Algoriphagus sp. | ZP_01719037':0.290389)[&label=2.903056]:0.082185,'Bacteroidetes | Chitinophaga pin | YP_003123318':0.383525)[&label=3.375523]:0.097184,'Bacteroidetes | Cytophaga hutchi | YP_679299':0.432781)[&label=12.827129]:0.158984,('Bacteroidetes | Flavobacteriacea | YP_003096853':0.125844,'Bacteroidetes | Chryseobacterium | ZP_03854256':0.284212)[&label=88.736037]:0.553061)[&label=2.897186]:0.106778,('Bacteroidetes | Sphingobacterium | ZP_04781167':0.356552,('Bacteroidetes | Pedobacter hepar | YP_003093229':0.079942,'Bacteroidetes | Pedobacter sp. B | ZP_01884505':0.084267)[&label=5.664326]:0.110036)[&label=22.31498]:0.269583)[&label=20.038678]:0.206161,'Bacteroidetes | Flavobacteria ba | ZP_03702482':0.36941)[&label=2.040889]:0.075625,('Bacteroidetes | Gramella forseti | YP_863387':0.262786,'Bacteroidetes | Flavobacteria ba | ZP_03700731':0.302747)[&label=14.077372]:0.138807)[&label=7.087326]:0.091225,('Bacteroidetes | Kordia algicida | ZP_02161748':0.210227,'Bacteroidetes | Blattabacterium | YP_003284123':0.704449)[&label=4.174751]:0.101052)[&label=18.341929]:0.09274,'Bacteroidetes | Flavobacteria ba | ZP_01733613':0.148395)[&label=2.719303]:0.027958,'Bacteroidetes | Flavobacterium j | YP_001193487':0.117107,'Bacteroidetes | Flavobacterium p | YP_001295134':0.112211);
end;

begin figtree;
	set appearance.backgroundColorAttribute="User Selection";
	set appearance.backgroundColour=#-1;
	set appearance.branchColorAttribute="User Selection";
	set appearance.branchLineWidth=1.0;
	set appearance.foregroundColour=#-16777216;
	set appearance.selectionColour=#-2144520576;
	set branchLabels.colorAttribute="User Selection";
	set branchLabels.displayAttribute="label";
	set branchLabels.fontName="Arial";
	set branchLabels.fontSize=14;
	set branchLabels.fontStyle=0;
	set branchLabels.isShown=true;
	set branchLabels.significantDigits=2;
	set layout.expansion=0;
	set layout.layoutType="POLAR";
	set layout.zoom=400;
	set nodeBars.barWidth=4.0;
	set nodeLabels.colorAttribute="User Selection";
	set nodeLabels.displayAttribute="label";
	set nodeLabels.fontName="Arial Narrow";
	set nodeLabels.fontSize=14;
	set nodeLabels.fontStyle=0;
	set nodeLabels.isShown=false;
	set nodeLabels.significantDigits=4;
	set polarLayout.alignTipLabels=false;
	set polarLayout.angularRange=0;
	set polarLayout.rootAngle=0;
	set polarLayout.rootLength=100;
	set polarLayout.showRoot=true;
	set radialLayout.spread=0.0;
	set rectilinearLayout.alignTipLabels=false;
	set rectilinearLayout.curvature=0;
	set rectilinearLayout.rootLength=100;
	set scale.offsetAge=0.0;
	set scale.rootAge=1.0;
	set scale.scaleFactor=1.0;
	set scale.scaleRoot=false;
	set scaleAxis.automaticScale=true;
	set scaleAxis.fontSize=8.0;
	set scaleAxis.isShown=false;
	set scaleAxis.lineWidth=1.0;
	set scaleAxis.majorTicks=1.0;
	set scaleAxis.origin=0.0;
	set scaleAxis.reverseAxis=false;
	set scaleAxis.showGrid=true;
	set scaleAxis.significantDigits=4;
	set scaleBar.automaticScale=true;
	set scaleBar.fontSize=10.0;
	set scaleBar.isShown=true;
	set scaleBar.lineWidth=1.0;
	set scaleBar.scaleRange=0.4;
	set scaleBar.significantDigits=4;
	set tipLabels.colorAttribute="User Selection";
	set tipLabels.displayAttribute="Names";
	set tipLabels.fontName="Abadi MT Condensed Extra Bold";
	set tipLabels.fontSize=12;
	set tipLabels.fontStyle=0;
	set tipLabels.isShown=true;
	set tipLabels.significantDigits=4;
	set trees.order=false;
	set trees.orderType="increasing";
	set trees.rooting=false;
	set trees.rootingType="User Selection";
	set trees.transform=false;
	set trees.transformType="cladogram";
end;
