# Supplementary material for: Thermodynamic System Drift in Protein Evolution
Source: PLoS Biol. 2014 Nov 11;12(11):e1001994. doi: 10.1371/journal.pbio.1001994 (PMC4227636; doi:10.1371/journal.pbio.1001994)
Supplement: Dataset S4 — Phylogenetic tree file used to generate the rooted tree in Figure S2. Tree files are in the standard “newick” ascii text format and can be opened via a wide variety of freely available and commercial tree-viewing programs. Two free programs are FigTree (http://tree.bio.ed.ac.uk/software/figtree/) and archaeopteryx (https://sites.google.com/site/cmzmasek/home/software/archaeopteryx). (TXT) [file pbio.1001994.s018.txt]

#NEXUS
begin taxa;
	dimensions ntax=409;
	taxlabels
	'Firmicutes | Desulfotomaculum | YP_001113791'
	'Chloroflexi | Chloroflexus agg | YP_002463237'
	'Chloroflexi | Herpetosiphon au | YP_001547468'
	'Chloroflexi | Roseiflexus cast | YP_001431304'
	'Proteobacteria epsilon | Heliobacillus mo | AAN87534'
	'Firmicutes | Heliobacterium m | YP_001681348'
	'Proteobacteria delta | Syntrophus acidi | YP_462765'
	'Cyanobacteria | Cyanothece sp. A | YP_001805804'
	'Cyanobacteria | Crocosphaera wat | ZP_00515066'
	'Cyanobacteria | Cyanothece sp. P | YP_002374450'
	'Cyanobacteria | Cyanothece sp. C | ZP_01729710'
	'Cyanobacteria | Arthrospira maxi | ZP_03275282'
	'Cyanobacteria | Lyngbya sp. PCC | ZP_01620565'
	'Cyanobacteria | Trichodesmium er | YP_721337'
	'Cyanobacteria | Synechocystis sp | NP_442483'
	'Firmicutes | Desulfotomaculum | YP_003190872'
	'Lentisphaerae | Victivallis vade | ZP_01924103'
	'Proteobacteria gamma | Hahella chejuens | YP_433754'
	'Proteobacteria gamma | HTCC5015 | ZP_05062252'
	'Proteobacteria beta | Limnobacter sp. | ZP_01915744'
	'Proteobacteria beta | Bordetella avium | YP_787429'
	'Proteobacteria beta | Bordetella petri | YP_001629234'
	'Proteobacteria beta | Bordetella parap | NP_885986'
	'Actinobacteria | Sanguibacter ked | YP_003315226'
	'Actinobacteria | Cellulomonas fla | ZP_04368013'
	'Actinobacteria | Jonesia denitrif | YP_003160869'
	'Proteobacteria beta | Neisseria flaves | ZP_04758492'
	'Proteobacteria beta | Neisseria mening | YP_002343102'
	'Proteobacteria beta | Neisseria mucosa | ZP_05977102'
	'Proteobacteria zeta | Mariprofundus fe | ZP_01453598'
	'Proteobacteria gamma | NOR51-B | ZP_04958093'
	'Proteobacteria gamma | HTCC2080 | ZP_01625362'
	'Proteobacteria gamma | Kangiella koreen | YP_003147108'
	'Proteobacteria gamma | Thiomicrospira c | YP_391198'
	'Proteobacteria gamma | Reinekea blanden | ZP_01115650'
	'Proteobacteria gamma | Cellvibrio japon | YP_001982514'
	'Proteobacteria gamma | Teredinibacter t | YP_003073577'
	'Proteobacteria gamma | Congregibacter l | ZP_01101009'
	'Proteobacteria gamma | NOR5-3 | ZP_05126429'
	'Proteobacteria gamma | Rickettsiella gr | ZP_02061806'
	'Proteobacteria gamma | Coxiella burneti | ZP_01947020'
	'Proteobacteria gamma | HTCC2207 | ZP_01224052'
	'Proteobacteria gamma | HTCC2148 | ZP_05093760'
	'Proteobacteria alpha | Marinomonas sp. | YP_001340565'
	'Proteobacteria alpha | Marinomonas sp. | ZP_01075303'
	'Proteobacteria gamma | Chromohalobacter | YP_573993'
	'Proteobacteria gamma | Cardiobacterium | ZP_05706412'
	'Proteobacteria gamma | Francisella phil | YP_001678245'
	'Proteobacteria gamma | Marinobacter aqu | YP_958805'
	'Proteobacteria gamma | Marinobacter alg | ZP_01895194'
	'Proteobacteria gamma | Marinobacter sp. | ZP_01738333'
	'Proteobacteria gamma | Neptuniibacter c | ZP_01167471'
	'Proteobacteria gamma | Alcanivorax bork | YP_692944'
	'Proteobacteria gamma | Nitrosococcus oc | YP_344792'
	'Proteobacteria gamma | Nitrococcus mobi | ZP_01128586'
	'Proteobacteria gamma | Halorhodospira h | YP_001003151'
	'Proteobacteria gamma | Alkalilimnicola | YP_742824'
	'Proteobacteria gamma | Thioalkalivibrio | YP_002513030'
	'Proteobacteria gamma | Thioalkalivibrio | ZP_03690355'
	'Proteobacteria gamma | Legionella longb | EEZ95027'
	'Proteobacteria gamma | Halothiobacillus | YP_003263698'
	'Proteobacteria gamma | Bermanella maris | ZP_01308670'
	'Proteobacteria gamma | Methylococcus ca | YP_113229'
	'Proteobacteria gamma | Beggiatoa sp. PS | ZP_02002985'
	'Proteobacteria gamma | Allochromatium v | ZP_04772617'
	'Proteobacteria gamma | Pseudomonas fluo | YP_260402'
	'Proteobacteria gamma | Pseudomonas fluo | YP_347918'
	'Proteobacteria gamma | Pseudomonas fluo | YP_002872231'
	'Proteobacteria gamma | Pseudomonas syri | ZP_05637838'
	'Proteobacteria gamma | Pseudomonas puti | YP_001750319'
	'Proteobacteria gamma | Pseudomonas ento | YP_609085'
	'Proteobacteria gamma | Pseudomonas mend | YP_001187559'
	'Proteobacteria gamma | Azotobacter vine | YP_002800101'
	'Proteobacteria gamma | Pseudomonas stut | YP_001172753'
	'Proteobacteria gamma | Pseudomonas aeru | NP_250506'
	'Proteobacteria beta | Dechloromonas ar | YP_284812'
	'Tenericutes | Candidatus Accum | YP_003169109'
	'Proteobacteria beta | Polynucleobacter | YP_001155804'
	'Proteobacteria beta | Polynucleobacter | YP_001797659'
	'Proteobacteria beta | Thiomonas interm | ZP_05498609'
	'Proteobacteria gamma | Sideroxydans lit | ZP_05337703'
	'Proteobacteria beta | Gallionella ferr | ZP_04831427'
	'Proteobacteria beta | Nitrosomonas sp. | ZP_05315423'
	'Proteobacteria beta | Nitrosospira mul | YP_412312'
	'Proteobacteria beta | Nitrosomonas eut | YP_748363'
	'Proteobacteria beta | Verminephrobacte | YP_995394'
	'Proteobacteria beta | Acidovorax delaf | ZP_04763296'
	'Proteobacteria beta | Variovorax parad | YP_002944233'
	'Proteobacteria beta | Acidovorax citru | YP_970999'
	'Proteobacteria beta | Acidovorax sp. J | YP_986009'
	'Proteobacteria beta | Delftia acidovor | YP_001565909'
	'Proteobacteria beta | Comamonas testos | YP_003277678'
	'Proteobacteria beta | Polaromonas naph | YP_981914'
	'Proteobacteria beta | Polaromonas sp. | YP_549102'
	'Proteobacteria beta | Curvibacter puta | CBA29144'
	'Proteobacteria beta | Rhodoferax ferri | YP_522728'
	'Proteobacteria beta | Oxalobacter form | ZP_04577078'
	'Proteobacteria beta | Oxalobacter form | ZP_04579209'
	'Proteobacteria beta | Methylovorus sp. | YP_003051221'
	'Proteobacteria beta | Methylobacillus | YP_545588'
	'Proteobacteria beta | Cupriavidus taiw | YP_002006001'
	'Proteobacteria beta | Ralstonia eutrop | YP_296396'
	'Proteobacteria beta | Ralstonia metall | YP_584356'
	'Proteobacteria beta | Ralstonia picket | YP_002981688'
	'Proteobacteria beta | Herminiimonas ar | YP_001100572'
	'Proteobacteria beta | Janthinobacteriu | YP_001352901'
	'Proteobacteria beta | Leptothrix cholo | YP_001791002'
	'Proteobacteria beta | Thiobacillus den | YP_315421'
	'Proteobacteria gamma | Chromobacterium | NP_900926'
	'Proteobacteria beta | Lutiella nitrofe | ZP_03697564'
	'Proteobacteria beta | Burkholderia ubo | ZP_02379873'
	'Proteobacteria beta | Burkholderia tha | ZP_02463089'
	'Proteobacteria beta | Burkholderia glu | YP_002911003'
	'Proteobacteria beta | Burkholderia gra | ZP_02886594'
	'Proteobacteria beta | Burkholderia phy | YP_001857103'
	'Proteobacteria beta | Burkholderia amb | ZP_02889023'
	'Proteobacteria alpha | Caulobacter segn | ZP_06122411'
	'Proteobacteria alpha | Caulobacter sp. | YP_001686013'
	'Proteobacteria alpha | Phenylobacterium | YP_002131727'
	'Proteobacteria alpha | Asticcacaulis ex | ZP_04769350'
	'Proteobacteria alpha | Brevundimonas su | ZP_06170982'
	'Proteobacteria alpha | Brevundimonas sp | ZP_05034100'
	'Proteobacteria beta | Aromatoleum arom | YP_160719'
	'Tenericutes | Candidatus Nitro | ACE75583'
	'Proteobacteria beta | Thauera sp. MZ1T | YP_002355924'
	'Proteobacteria beta | Azoarcus sp. BH7 | YP_933559'
	'Proteobacteria alpha | Magnetospirillum | CAM75322'
	'Proteobacteria alpha | Magnetospirillum | YP_420125'
	'Proteobacteria alpha | Rhodospirillum c | YP_002299808'
	'Proteobacteria alpha | Rhodospirillum r | YP_428136'
	'Actinobacteria | Nocardiopsis das | ZP_04333609'
	'Actinobacteria | Tsukamurella pau | ZP_04025800'
	'Proteobacteria alpha | Maricaulis maris | YP_757447'
	'Actinobacteria | Frankia alni ACN | YP_714042'
	'Actinobacteria | Streptomyces sp. | ZP_05480970'
	'Proteobacteria alpha | Hoeflea phototro | ZP_02167424'
	'Proteobacteria alpha | Mesorhizobium op | ZP_05808546'
	'Proteobacteria alpha | Agrobacterium vi | YP_002548759'
	'Proteobacteria alpha | Agrobacterium ra | YP_002543663'
	'Proteobacteria alpha | Agrobacterium tu | NP_353800'
	'Proteobacteria alpha | Rhizobium etli K | ZP_03502453'
	'Proteobacteria alpha | Sinorhizobium me | NP_385020'
	'Proteobacteria alpha | Rhizobium sp. NG | YP_002825084'
	'Proteobacteria alpha | Brucella meliten | NP_540374'
	'Proteobacteria alpha | Ochrobactrum ant | YP_001369151'
	'Proteobacteria alpha | Chelativorans sp | YP_673315'
	'Proteobacteria alpha | Labrenzia aggreg | ZP_01548145'
	'Proteobacteria alpha | Labrenzia alexan | ZP_05115201'
	'Proteobacteria alpha | Aurantimonas man | ZP_01228016'
	'Proteobacteria alpha | Fulvimarina pela | ZP_01439595'
	'Proteobacteria alpha | Xanthobacter aut | YP_001417257'
	'Proteobacteria alpha | Azorhizobium cau | YP_001524382'
	'Proteobacteria alpha | Oligotropha carb | YP_002290298'
	'Proteobacteria alpha | Nitrobacter hamb | YP_578927'
	'Proteobacteria alpha | Nitrobacter sp. | ZP_01045333'
	'Proteobacteria alpha | Rhodopseudomonas | NP_949605'
	'Proteobacteria alpha | Rhodopseudomonas | YP_484963'
	'Proteobacteria alpha | Rhodopseudomonas | YP_783034'
	'Proteobacteria alpha | Rhodopseudomonas | YP_533921'
	'Proteobacteria alpha | Bradyrhizobium s | YP_001237112'
	'Proteobacteria alpha | Bradyrhizobium j | NP_767956'
	'Proteobacteria alpha | Beijerinckia ind | YP_001833435'
	'Proteobacteria alpha | Methylocella sil | YP_002361589'
	'Proteobacteria alpha | BAL199 | ZP_02189003'
	'Proteobacteria alpha | Oceanicaulis ale | ZP_00957665'
	'Proteobacteria alpha | Hyphomicrobium d | ZP_05377708'
	'Proteobacteria alpha | Rhodobacterales | ZP_01741948'
	'Proteobacteria alpha | Rhodobacterales | ZP_01011925'
	'Proteobacteria alpha | Rhodobacter sp. | ZP_05842972'
	'Proteobacteria alpha | Rhodobacter spha | YP_001044401'
	'Proteobacteria alpha | Paracoccus denit | YP_917380'
	'Proteobacteria alpha | Roseobacter sp. | ZP_01753735'
	'Proteobacteria alpha | Rhodobacterales | ZP_05077818'
	'Proteobacteria alpha | Ruegeria sp. TM1 | YP_614567'
	'Proteobacteria alpha | Phaeobacter gall | ZP_02145641'
	'Proteobacteria alpha | Ruegeria sp. R11 | ZP_05089769'
	'Proteobacteria alpha | Silicibacter lac | ZP_05786713'
	'Proteobacteria alpha | Rhodobacteraceae | ZP_05122674'
	'Proteobacteria alpha | Ruegeria pomeroy | YP_168415'
	'Proteobacteria alpha | Oceanicola batse | ZP_00998823'
	'Proteobacteria alpha | Roseobacter sp. | ZP_01901987'
	'Proteobacteria alpha | Roseovarius sp. | ZP_01878558'
	'Proteobacteria alpha | Jannaschia sp. C | YP_508444'
	'Proteobacteria alpha | Citreicella sp. | ZP_05782407'
	'Proteobacteria alpha | Roseobacter lito | ZP_02141318'
	'Proteobacteria alpha | Oceanibulbus ind | ZP_02152227'
	'Proteobacteria alpha | Roseobacter sp. | ZP_01055839'
	'Proteobacteria alpha | Rhodobacterales | ZP_05076900'
	'Proteobacteria alpha | Roseovarius nubi | ZP_00960363'
	'Proteobacteria alpha | Sagittula stella | ZP_01744336'
	'Proteobacteria alpha | Roseobacter sp. | ZP_05102097'
	'Proteobacteria alpha | Dinoroseobacter | YP_001531532'
	'Proteobacteria alpha | Loktanella vestf | ZP_01002514'
	'Proteobacteria alpha | Roseobacter sp. | ZP_01749501'
	'Proteobacteria alpha | Thalassiobium sp | ZP_05343008'
	'Proteobacteria alpha | Oceanicola granu | ZP_01157443'
	'Proteobacteria alpha | Parvibaculum lav | YP_001411964'
	'Proteobacteria alpha | Sphingomonas sp. | ZP_01303532'
	'Proteobacteria alpha | Erythrobacter sp | ZP_01038775'
	'Proteobacteria alpha | Erythrobacter li | YP_457199'
	'Proteobacteria alpha | Erythrobacter sp | ZP_01864562'
	'Proteobacteria alpha | Sphingomonas wit | YP_001263184'
	'Proteobacteria alpha | Zymomonas mobili | YP_163336'
	'Proteobacteria alpha | Novosphingobium | YP_496364'
	'Proteobacteria alpha | Sphingopyxis ala | YP_616183'
	'Actinobacteria | Gordonia bronchi | YP_003275599'
	'Proteobacteria alpha | Anaplasma centra | YP_003328923'
	'Proteobacteria alpha | Wolbachia endosy | YP_001974908'
	'Proteobacteria alpha | Wolbachia endosy | ZP_03335577'
	'Proteobacteria alpha | Ehrlichia canis | YP_303391'
	'Proteobacteria alpha | Ehrlichia chaffe | ZP_00544752'
	'Proteobacteria alpha | Ehrlichia rumina | YP_196682'
	'Tenericutes | Candidatus Liber | YP_003065209'
	'Proteobacteria alpha | Bartonella quint | YP_032046'
	'Proteobacteria alpha | Bartonella hense | YP_033281'
	'Proteobacteria alpha | Bartonella bacil | YP_988727'
	'Proteobacteria alpha | Bartonella tribo | YP_001609086'
	'Proteobacteria alpha | Bartonella graha | YP_002971483'
	'Proteobacteria delta | Pelobacter propi | YP_902594'
	'Proteobacteria delta | Geobacter lovley | YP_001953011'
	'Proteobacteria delta | Geobacter uranii | YP_001231597'
	'Proteobacteria delta | Geobacter sp. FR | YP_002538914'
	'Proteobacteria delta | Geobacter sp. M1 | ZP_05310359'
	'Proteobacteria delta | Geobacter sp. M2 | YP_003021576'
	'Proteobacteria delta | Geobacter sulfur | NP_953120'
	'Proteobacteria delta | Pelobacter carbi | YP_355635'
	'Proteobacteria delta | Desulfuromonas a | ZP_01311301'
	'Nitrospirae | Leptospirillum f | EES51503'
	'Proteobacteria delta | Syntrophobacter | YP_844984'
	'Proteobacteria gamma | Haemophilus somn | YP_718816'
	'Proteobacteria gamma | Haemophilus infl | ZP_04465570'
	'Proteobacteria gamma | Haemophilus infl | ZP_05851053'
	'Proteobacteria gamma | Pasteurella mult | NP_245044'
	'Proteobacteria gamma | Pasteurella dagm | ZP_05920208'
	'Proteobacteria gamma | Aggregatibacter | YP_003006768'
	'Proteobacteria gamma | Aggregatibacter | YP_003256376'
	'Proteobacteria gamma | Actinobacillus s | YP_001344181'
	'Proteobacteria gamma | Mannheimia succi | YP_088763'
	'Proteobacteria gamma | Actinobacillus p | YP_001651475'
	'Proteobacteria gamma | Mannheimia haemo | ZP_04977670'
	'Proteobacteria gamma | Actinobacillus m | ZP_04752263'
	'Proteobacteria gamma | Haemophilus para | ZP_02478158'
	'Proteobacteria gamma | Haemophilus ducr | NP_873664'
	'Proteobacteria gamma | Alteromonas macl | YP_002126679'
	'Proteobacteria gamma | Alteromonas macl | ZP_04714008'
	'Proteobacteria gamma | Pseudoalteromona | YP_661935'
	'Proteobacteria gamma | Idiomarina balti | ZP_01044146'
	'Proteobacteria gamma | Idiomarina loihi | YP_156076'
	'Proteobacteria gamma | Glaciecola sp. H | ZP_03560606'
	'Proteobacteria gamma | Pseudoalteromona | YP_340464'
	'Proteobacteria gamma | Alteromonadales | ZP_01614115'
	'Proteobacteria gamma | Pseudoalteromona | ZP_01132449'
	'Proteobacteria gamma | Grimontia hollis | ZP_06054290'
	'Proteobacteria gamma | Klebsiella pneum | YP_001333913'
	'Proteobacteria gamma | Enterobacter sp. | YP_001175485'
	'Proteobacteria gamma | Citrobacter sp. | ZP_04560679'
	'Proteobacteria gamma | Salmonella enter | ZP_03355493'
	'Proteobacteria gamma | Escherichia coli | NP_285902'[&!color=#-16744193]
	'Proteobacteria gamma | Cronobacter turi | YP_003209201'
	'Proteobacteria gamma | Yersinia aldovae | ZP_04620327'
	'Proteobacteria gamma | Yersinia frederi | ZP_04633911'
	'Proteobacteria gamma | Yersinia ruckeri | ZP_04616430'
	'Proteobacteria gamma | Edwardsiella tar | YP_003296868'
	'Proteobacteria gamma | Dickeya dadantii | ZP_05725899'
	'Proteobacteria gamma | Dickeya dadantii | YP_002988438'
	'Proteobacteria gamma | Pectobacterium w | YP_003258564'
	'Tenericutes | Candidatus Hamil | YP_002923568'
	'Proteobacteria gamma | Serratia odorife | EFA15383'
	'Proteobacteria gamma | Serratia proteam | YP_001477145'
	'Proteobacteria gamma | Pantoea sp. At-9 | ZP_05732207'
	'Proteobacteria gamma | Sodalis glossini | YP_454271'
	'Proteobacteria gamma | Erwinia pyrifoli | YP_002649744'
	'Tenericutes | Candidatus Bloch | NP_878522'
	'Tenericutes | Candidatus Bloch | YP_277736'
	'Proteobacteria gamma | Baumannia cicade | YP_588912'
	'Proteobacteria gamma | Buchnera aphidic | NP_660587'
	'Proteobacteria gamma | Buchnera aphidic | NP_777852'
	'Proteobacteria gamma | Vibrio harveyi 1 | ZP_06174988'
	'Proteobacteria gamma | Vibrio furnissii | ZP_05876735'
	'Proteobacteria gamma | Vibrio cholerae | NP_231865'
	'Proteobacteria gamma | Vibrio metschnik | ZP_05881164'
	'Proteobacteria gamma | Vibrio sp. MED22 | ZP_01065183'
	'Proteobacteria gamma | Vibrio vulnificu | NP_760761'
	'Proteobacteria gamma | Vibrio coralliil | ZP_05884158'
	'Proteobacteria gamma | Vibrio parahaemo | ZP_05120769'
	'Proteobacteria gamma | Vibrio orientali | ZP_05946276'
	'Proteobacteria gamma | Aliivibrio salmo | YP_002263754'
	'Proteobacteria gamma | Vibrio fischeri | YP_205319'
	'Proteobacteria gamma | Providencia rust | ZP_05973989'
	'Proteobacteria gamma | Proteus mirabili | YP_002150008'
	'Proteobacteria gamma | Photorhabdus lum | NP_928278'
	'Proteobacteria gamma | Providencia rett | ZP_06126237'
	'Proteobacteria gamma | Shewanella frigi | YP_750889'
	'Proteobacteria gamma | Shewanella balti | YP_001050372'
	'Proteobacteria gamma | Shewanella sp. W | YP_963624'
	'Proteobacteria gamma | Shewanella oneid | NP_718146'
	'Proteobacteria gamma | Shewanella woody | YP_001760980'
	'Proteobacteria gamma | Shewanella benth | ZP_02159445'
	'Proteobacteria gamma | Shewanella sedim | YP_001473729'
	'Proteobacteria gamma | Shewanella loihi | YP_001094237'
	'Proteobacteria gamma | Shewanella peale | YP_001502258'
	'Proteobacteria gamma | Shewanella halif | YP_001674098'
	'Proteobacteria gamma | Shewanella denit | YP_563025'
	'Proteobacteria gamma | Shewanella amazo | YP_927756'
	'Proteobacteria gamma | Aeromonas salmon | YP_001142554'
	'Proteobacteria gamma | Aeromonas hydrop | YP_856105'
	'Proteobacteria gamma | Tolumonas auensi | YP_002892125'
	'Proteobacteria gamma | Psychromonas ing | YP_941950'
	'Proteobacteria gamma | Xanthomonas camp | NP_636365'
	'Proteobacteria gamma | Xylella fastidio | ZP_00683618'
	'Proteobacteria gamma | Xanthomonas oryz | YP_199680'
	'Proteobacteria gamma | Stenotrophomonas | YP_002027232'
	'Verrucomicrobia | Chthoniobacter f | ZP_03131837'
	'Verrucomicrobia | Verrucomicrobium | ZP_02925152'
	'Tenericutes | Candidatus Solib | YP_827887'
	'Proteobacteria delta | Stigmatella aura | ZP_01463545'
	'Deinococcus-Thermus | Deinococcus geot | YP_001527665'
	'Deinococcus-Thermus | Deinococcus radi | NP_294623'
	'Deinococcus-Thermus | Thermus thermoph | YP_144822'[&!color=#-65536]
	'Deinococcus-Thermus | Thermus aquaticu | ZP_03496041'
	'Firmicutes | Faecalibacterium | ZP_05614459'
	'Planctomycetes | Rhodopirellula b | NP_869340'
	'Thermobaculum | Thermobaculum te | YP_003323183'
	'Firmicutes | Halothermothrix | YP_002508646'
	'Firmicutes | Alicyclobacillus | YP_003183894'
	'Firmicutes | Syntrophomonas w | YP_754778'
	'Firmicutes | Thermoanaerobact | YP_001665169'
	'Firmicutes | Thermoanaerobact | ZP_05379402'
	'Firmicutes | Thermoanaerobact | NP_622980'
	'Firmicutes | Thermoanaerobact | ZP_05334886'
	'Firmicutes | Natranaerobius t | YP_001917343'
	'Firmicutes | Clostridium cell | YP_002506085'
	'Firmicutes | Clostridium papy | ZP_05494226'
	'Firmicutes | Clostridium ther | YP_001037101'
	'Chlorobi | Chlorobaculum pa | YP_001998194'
	'Chlorobi | Chlorobium tepid | NP_662495'
	'Chlorobi | Chlorobium phaeo | YP_001130910'
	'Chlorobi | Chlorobium luteo | YP_375504'
	'Chlorobi | Chlorobium ferro | ZP_01385334'
	'Chlorobi | Pelodictyon phae | YP_002017618'
	'Chlorobi | Chlorobium chlor | YP_380038'
	'Chlorobi | Chlorobium phaeo | YP_911061'
	'Chlorobi | Chlorobium phaeo | YP_001959040'
	'Chlorobi | Prosthecochloris | YP_002015246'
	'Chlorobi | Chlorobium limic | YP_001942694'
	'Chlorobi | Chloroherpeton t | YP_001996233'
	'Firmicutes | Clostridium botu | YP_001780057'
	'Firmicutes | Caldicellulosiru | YP_001180679'
	'Firmicutes | Anaerocellum the | YP_002573213'
	'Firmicutes | Symbiobacterium | YP_076749'
	'Proteobacteria beta | Moorella thermoa | YP_429492'
	'Firmicutes | Dethiobacter alk | ZP_03729095'
	'Tenericutes | Candidatus Desul | YP_001717962'
	'Firmicutes | Paenibacillus sp | YP_003009571'
	'Firmicutes | Paenibacillus sp | ZP_04854933'
	'Firmicutes | Brevibacillus br | YP_002770554'
	'Bacteroidetes | Rhodothermus mar | YP_003291257'
	'Bacteroidetes | Salinibacter rub | YP_445310'
	'Proteobacteria epsilon | Caminibacter med | ZP_01872048'
	'Proteobacteria epsilon | Nitratiruptor sp | YP_001355685'
	'Proteobacteria epsilon | Campylobacterale | ZP_05070331'
	'Proteobacteria epsilon | Campylobacter re | ZP_03611429'
	'Proteobacteria epsilon | Campylobacter cu | YP_001409227'
	'Proteobacteria epsilon | Campylobacter gr | ZP_05625344'
	'Proteobacteria epsilon | Campylobacter ho | YP_001407135'
	'Proteobacteria epsilon | Helicobacter hep | NP_860229'
	'Proteobacteria epsilon | Helicobacter cin | ZP_03659319'
	'Aquificae | Persephonella ma | YP_002730213'
	'Proteobacteria delta | Desulfonatronosp | ZP_03736090'
	'Proteobacteria delta | Desulfohalobium | YP_003197359'
	'Proteobacteria delta | Desulfovibrio de | YP_002478635'
	'Proteobacteria delta | Desulfovibrio vu | YP_002437076'
	'Proteobacteria delta | Desulfovibrio vu | YP_009911'
	'Proteobacteria delta | Desulfovibrio de | YP_389430'
	'Proteobacteria delta | Lawsonia intrace | YP_595131'
	'Proteobacteria delta | Desulfovibrio ma | YP_002952549'
	'Proteobacteria delta | Desulfovibrio sa | YP_002989784'
	'Proteobacteria delta | Desulfomicrobium | YP_003156805'
	'Actinobacteria | Atopobium vagina | ZP_03946132'
	'Actinobacteria | Atopobium parvul | YP_003180122'
	'Actinobacteria | Atopobium rimae | ZP_03568735'
	'Firmicutes | Clostridium phyt | YP_001559482'
	'Firmicutes | Butyrivibrio cro | ZP_05792240'
	'Firmicutes | Bryantella forma | ZP_05348692'
	'Firmicutes | Clostridium hath | ZP_06117226'
	'Actinobacteria | Eggerthella lent | YP_003181454'
	'Actinobacteria | Slackia exigua A | ZP_06159453'
	'Actinobacteria | Slackia heliotri | YP_003143435'
	'Bacteroidetes | Algoriphagus sp. | ZP_01719037'
	'Bacteroidetes | Chitinophaga pin | YP_003123318'
	'Bacteroidetes | Cytophaga hutchi | YP_679299'
	'Bacteroidetes | Flavobacteriacea | YP_003096853'
	'Bacteroidetes | Chryseobacterium | ZP_03854256'
	'Bacteroidetes | Sphingobacterium | ZP_04781167'
	'Bacteroidetes | Pedobacter hepar | YP_003093229'
	'Bacteroidetes | Pedobacter sp. B | ZP_01884505'
	'Bacteroidetes | Flavobacteria ba | ZP_03702482'
	'Bacteroidetes | Gramella forseti | YP_863387'
	'Bacteroidetes | Flavobacteria ba | ZP_03700731'
	'Bacteroidetes | Kordia algicida | ZP_02161748'
	'Bacteroidetes | Blattabacterium | YP_003284123'
	'Bacteroidetes | Flavobacteria ba | ZP_01733613'
	'Bacteroidetes | Flavobacterium j | YP_001193487'
	'Bacteroidetes | Flavobacterium p | YP_001295134'
	'Lentisphaerae | Lentisphaera ara | ZP_01873307'
	'environmental samples | uncultured archa | AAU83668'
	'Methanomicrobia | Methanoculleus m | YP_001046256'
	'Thermoprotei | Metallosphaera s | YP_001192308'
	'Halobacteria | Haloquadratum wa | YP_657009'
;
end;

begin trees;
	tree tree_1 = [&R] (((('Firmicutes | Desulfotomaculum | YP_001113791':0.31343980000000027,(('Chloroflexi | Chloroflexus agg | YP_002463237':0.3921166000000005,'Chloroflexi | Herpetosiphon au | YP_001547468':0.7184496999999999)[&label=3.094392]:0.06595550000000028,'Chloroflexi | Roseiflexus cast | YP_001431304':0.6894441000000002)[&label=29.557402]:0.3132564000000002)[&label=1.998219]:0.02843119999999999,((('Proteobacteria epsilon | Heliobacillus mo | AAN87534':0.33479419999999926,'Firmicutes | Heliobacterium m | YP_001681348':0.1226509999999994)[&label=23.726801]:0.1640896000000005,'Proteobacteria delta | Syntrophus acidi | YP_462765':0.4024093999999998)[&label=10.805131]:0.08835189999999926,(((((('Cyanobacteria | Cyanothece sp. A | YP_001805804':0.047682299999999955,'Cyanobacteria | Crocosphaera wat | ZP_00515066':0.1596352999999997)[&label=0.875845]:0.019846000000000252,'Cyanobacteria | Cyanothece sp. P | YP_002374450':0.27984089999999995)[&label=0.0]:0.055652699999999555,'Cyanobacteria | Cyanothece sp. C | ZP_01729710':0.08691339999999936)[&label=26.622505]:0.18193140000000074,'Cyanobacteria | Arthrospira maxi | ZP_03275282':0.3576081000000002)[&label=3.82732]:0.031644899999999865,(('Cyanobacteria | Lyngbya sp. PCC | ZP_01620565':0.3054572999999996,'Cyanobacteria | Trichodesmium er | YP_721337':0.4245709)[&label=0.0]:0.06234080000000031,'Cyanobacteria | Synechocystis sp | NP_442483':0.5483057000000002)[&label=6.184455]:0.07294160000000005)[&label=9.243267]:0.06202430000000003,'Firmicutes | Desulfotomaculum | YP_003190872':0.5780922000000004)[&label=1.110014]:0.03188199999999952)[&label=2.880632]:0.035492100000000804)[&!rotate=false,!color=#-16777216,!collapse={"collapsed",6.063846700000001},label=8.660385]:0.11740819999999985,('Lentisphaerae | Victivallis vade | ZP_01924103':0.7299821,((((((((((((((((((((((('Proteobacteria gamma | Hahella chejuens | YP_433754':0.5090959000000002,(('Proteobacteria gamma | HTCC5015 | ZP_05062252':0.3152816999999999,('Proteobacteria beta | Limnobacter sp. | ZP_01915744':0.5029678000000004,((('Proteobacteria beta | Bordetella avium | YP_787429':0.3340436999999996,'Proteobacteria beta | Bordetella petri | YP_001629234':0.0679685000000001)[&label=0.0]:0.055157900000000204,'Proteobacteria beta | Bordetella parap | NP_885986':0.11213929999999994)[&label=29.916799]:0.15454170000000023,(('Actinobacteria | Sanguibacter ked | YP_003315226':0.25976960000000027,'Actinobacteria | Cellulomonas fla | ZP_04368013':0.23460250000000027)[&label=0.0]:0.09557949999999948,'Actinobacteria | Jonesia denitrif | YP_003160869':0.2923977999999998)[&label=33.930357]:0.14606139999999979)[&label=21.67198]:0.14636039999999984)[&label=0.941434]:0.08107560000000014)[&label=0.99402]:0.05208410000000008,((('Proteobacteria beta | Neisseria flaves | ZP_04758492':0.08388259999999903,'Proteobacteria beta | Neisseria mening | YP_002343102':0.16716529999999974)[&label=2.620743]:0.04674180000000039,'Proteobacteria beta | Neisseria mucosa | ZP_05977102':0.12279420000000041)[&label=27.595944]:0.3239422999999997,'Proteobacteria zeta | Mariprofundus fe | ZP_01453598':0.6103344999999996)[&label=6.526955]:0.17024430000000024)[&label=8.125353]:0.055875300000000294)[&label=3.482342]:0.020284600000000097,((('Proteobacteria gamma | NOR51-B | ZP_04958093':0.2417340999999995,'Proteobacteria gamma | HTCC2080 | ZP_01625362':0.2721328999999999)[&label=20.322244]:0.1625173999999996,'Proteobacteria gamma | Kangiella koreen | YP_003147108':0.3528795999999996)[&label=9.28323]:0.09199270000000048,('Proteobacteria gamma | Thiomicrospira c | YP_391198':0.2615880999999991,'Proteobacteria gamma | Reinekea blanden | ZP_01115650':0.3979410999999997)[&label=25.589146]:0.13908140000000024)[&label=3.355238]:0.05317340000000037)[&label=1.206791]:0.01640079999999955,(('Proteobacteria gamma | Cellvibrio japon | YP_001982514':0.1908916999999999,((('Proteobacteria gamma | Teredinibacter t | YP_003073577':0.22159880000000065,(('Proteobacteria gamma | Congregibacter l | ZP_01101009':0.11101369999999999,'Proteobacteria gamma | NOR5-3 | ZP_05126429':0.13655689999999954)[&label=36.506305]:0.23412840000000035,'Proteobacteria gamma | Rickettsiella gr | ZP_02061806':0.5630047000000005)[&label=6.026637]:0.06809819999999966)[&label=7.374481]:0.09487739999999967,('Proteobacteria gamma | Coxiella burneti | ZP_01947020':0.5596188,'Proteobacteria gamma | HTCC2207 | ZP_01224052':0.25628539999999944)[&label=3.667088]:0.07259499999999974)[&label=3.116556]:0.05425930000000001,'Proteobacteria gamma | HTCC2148 | ZP_05093760':0.23930519999999955)[&label=4.5031]:0.08186840000000029)[&label=3.711006]:0.037042200000000136,(('Proteobacteria alpha | Marinomonas sp. | YP_001340565':0.12368509999999944,'Proteobacteria alpha | Marinomonas sp. | ZP_01075303':0.19233879999999992)[&label=94.876878]:0.3891005000000005,(('Proteobacteria gamma | Chromohalobacter | YP_573993':0.4932968999999998,('Proteobacteria gamma | Cardiobacterium | ZP_05706412':0.33271479999999976,'Proteobacteria gamma | Francisella phil | YP_001678245':0.6303516)[&label=16.990688]:0.21263509999999997)[&label=1.790895]:0.03757039999999989,(('Proteobacteria gamma | Marinobacter aqu | YP_958805':0.11338079999999984,'Proteobacteria gamma | Marinobacter alg | ZP_01895194':0.13798309999999958)[&label=7.845827]:0.09674199999999988,'Proteobacteria gamma | Marinobacter sp. | ZP_01738333':0.17251110000000036)[&label=32.672526]:0.20592819999999978)[&label=0.964891]:0.048123499999999986)[&label=7.39457]:0.0800649)[&label=12.236677]:0.05767390000000017)[&label=17.023558]:0.07856910000000017,('Proteobacteria gamma | Neptuniibacter c | ZP_01167471':0.31629809999999914,'Proteobacteria gamma | Alcanivorax bork | YP_692944':0.24609019999999937)[&label=6.383307]:0.0851721000000003)[&label=8.99227]:0.06983769999999989,((('Proteobacteria gamma | Nitrosococcus oc | YP_344792':0.4072003999999998,('Proteobacteria gamma | Nitrococcus mobi | ZP_01128586':0.21230759999999993,(('Proteobacteria gamma | Halorhodospira h | YP_001003151':0.1434489999999995,'Proteobacteria gamma | Alkalilimnicola | YP_742824':0.2771454000000002)[&label=28.69182]:0.12996039999999986,('Proteobacteria gamma | Thioalkalivibrio | YP_002513030':0.21996020000000005,'Proteobacteria gamma | Thioalkalivibrio | ZP_03690355':0.29678430000000056)[&label=18.298664]:0.13113200000000003)[&label=2.413904]:0.0390410000000001)[&label=7.468412]:0.07208840000000016)[&label=5.333196]:0.0401562000000002,('Proteobacteria gamma | Legionella longb | EEZ95027':0.4539314999999995,'Proteobacteria gamma | Halothiobacillus | YP_003263698':0.3955485999999997)[&label=0.0]:0.0795496)[&label=6.725506]:0.08059670000000008,('Proteobacteria gamma | Bermanella maris | ZP_01308670':0.34491720000000026,(('Proteobacteria gamma | Methylococcus ca | YP_113229':0.3376000000000001,'Proteobacteria gamma | Beggiatoa sp. PS | ZP_02002985':0.39987369999999967)[&label=9.338058]:0.19525770000000087,'Proteobacteria gamma | Allochromatium v | ZP_04772617':0.5400913000000003)[&label=1.417964]:0.04941049999999958)[&label=2.226487]:0.07025259999999989)[&label=1.357415]:0.019430100000000117)[&label=0.0]:0.029129300000000136,((((('Proteobacteria gamma | Pseudomonas fluo | YP_260402':0.027504899999999388,('Proteobacteria gamma | Pseudomonas fluo | YP_347918':0.06896339999999945,('Proteobacteria gamma | Pseudomonas fluo | YP_002872231':0.04810019999999948,'Proteobacteria gamma | Pseudomonas syri | ZP_05637838':0.06482709999999958)[&label=1.161629]:0.01404130000000059)[&label=11.869952]:0.042587300000000106)[&label=9.73281]:0.0867078999999995,('Proteobacteria gamma | Pseudomonas puti | YP_001750319':0.02008320000000019,'Proteobacteria gamma | Pseudomonas ento | YP_609085':0.054723699999999376)[&label=18.432105]:0.08176950000000005)[&label=11.552348]:0.0912506999999998,'Proteobacteria gamma | Pseudomonas mend | YP_001187559':0.16278719999999947)[&label=7.218783]:0.040231700000000536,('Proteobacteria gamma | Azotobacter vine | YP_002800101':0.2322097000000003,'Proteobacteria gamma | Pseudomonas stut | YP_001172753':0.1319214000000004)[&label=5.275645]:0.035580399999999734)[&label=0.038964]:0.0484625000000003,'Proteobacteria gamma | Pseudomonas aeru | NP_250506':0.2170424000000004)[&label=40.41466]:0.1858227999999995)[&label=17.84421]:0.0767414999999998,((('Proteobacteria beta | Dechloromonas ar | YP_284812':0.3047209000000004,'Tenericutes | Candidatus Accum | YP_003169109':0.3123087)[&label=5.115531]:0.07280290000000011,(('Proteobacteria beta | Polynucleobacter | YP_001155804':0.04729120000000009,'Proteobacteria beta | Polynucleobacter | YP_001797659':0.06445279999999975)[&label=73.833552]:0.5405500999999999,'Proteobacteria beta | Thiomonas interm | ZP_05498609':0.3357896)[&label=9.582225]:0.17779360000000022)[&label=2.156752]:0.05535990000000002,((('Proteobacteria gamma | Sideroxydans lit | ZP_05337703':0.20325809999999933,'Proteobacteria beta | Gallionella ferr | ZP_04831427':0.37474570000000007)[&label=14.975944]:0.16158240000000035,(('Proteobacteria beta | Nitrosomonas sp. | ZP_05315423':0.32806280000000054,'Proteobacteria beta | Nitrosospira mul | YP_412312':0.2425378000000009)[&label=3.47057]:0.06669400000000003,'Proteobacteria beta | Nitrosomonas eut | YP_748363':0.4028995000000002)[&label=3.798317]:0.11137809999999959)[&label=16.682745]:0.1234573000000001,((((((('Proteobacteria beta | Verminephrobacte | YP_995394':0.08264249999999951,'Proteobacteria beta | Acidovorax delaf | ZP_04763296':0.04716729999999991)[&label=1.950724]:0.023762699999999803,('Proteobacteria beta | Variovorax parad | YP_002944233':0.2412118999999997,(('Proteobacteria beta | Acidovorax citru | YP_970999':0.07246600000000036,'Proteobacteria beta | Acidovorax sp. J | YP_986009':0.1638130000000002)[&label=22.49865]:0.05790160000000011,('Proteobacteria beta | Delftia acidovor | YP_001565909':0.0795104000000002,'Proteobacteria beta | Comamonas testos | YP_003277678':0.11133989999999994)[&label=15.484518]:0.07823430000000009)[&label=1.995169]:0.020918199999999665)[&label=1.637239]:0.03534750000000031)[&label=7.926519]:0.07240339999999978,('Proteobacteria beta | Polaromonas naph | YP_981914':0.15669310000000003,'Proteobacteria beta | Polaromonas sp. | YP_549102':0.10063649999999935)[&label=16.857709]:0.07784559999999985)[&label=0.0]:0.041421900000000456,('Proteobacteria beta | Curvibacter puta | CBA29144':0.2559268000000001,'Proteobacteria beta | Rhodoferax ferri | YP_522728':0.19659760000000048)[&label=1.77048]:0.03719560000000044)[&label=50.28623]:0.1745985000000001,(('Proteobacteria beta | Oxalobacter form | ZP_04577078':0.1288841999999999,'Proteobacteria beta | Oxalobacter form | ZP_04579209':0.06091620000000031)[&label=46.498191]:0.2583850999999999,('Proteobacteria beta | Methylovorus sp. | YP_003051221':0.3164568000000001,'Proteobacteria beta | Methylobacillus | YP_545588':0.17686880000000027)[&label=51.863972]:0.2974181000000007)[&label=2.853134]:0.03606219999999993)[&label=7.779319]:0.05269899999999961,((((('Proteobacteria beta | Cupriavidus taiw | YP_002006001':0.05789260000000063,'Proteobacteria beta | Ralstonia eutrop | YP_296396':0.07550600000000074)[&label=23.772867]:0.10111030000000021,'Proteobacteria beta | Ralstonia metall | YP_584356':0.1008659999999999)[&label=0.0]:0.05760179999999959,'Proteobacteria beta | Ralstonia picket | YP_002981688':0.23315549999999963)[&label=15.121281]:0.1380612000000001,('Proteobacteria beta | Herminiimonas ar | YP_001100572':0.04610570000000003,'Proteobacteria beta | Janthinobacteriu | YP_001352901':0.09046490000000063)[&label=68.028725]:0.2599499999999999)[&label=2.599779]:0.030031199999999814,('Proteobacteria beta | Leptothrix cholo | YP_001791002':0.24097490000000032,'Proteobacteria beta | Thiobacillus den | YP_315421':0.49842340000000007)[&label=0.0]:0.060262899999999675)[&label=1.880286]:0.017100000000000115)[&label=5.818762]:0.04860199999999981,(('Proteobacteria gamma | Chromobacterium | NP_900926':0.17484780000000022,'Proteobacteria beta | Lutiella nitrofe | ZP_03697564':0.1528887000000001)[&label=35.701953]:0.1393059000000001,('Proteobacteria beta | Burkholderia ubo | ZP_02379873':0.036003700000000194,((('Proteobacteria beta | Burkholderia tha | ZP_02463089':0.06532369999999954,'Proteobacteria beta | Burkholderia glu | YP_002911003':0.08512060000000066)[&label=10.920666]:0.030823600000000617,('Proteobacteria beta | Burkholderia gra | ZP_02886594':0.0841056999999994,'Proteobacteria beta | Burkholderia phy | YP_001857103':0.10905759999999987)[&label=9.674418]:0.03838630000000087)[&label=10.409225]:0.028826399999999808,'Proteobacteria beta | Burkholderia amb | ZP_02889023':0.03490220000000033)[&label=0.167444]:0.0033497999999996253)[&label=34.486931]:0.11557949999999995)[&label=4.449315]:0.041041299999999836)[&label=13.257461]:0.07085700000000017)[&label=4.375869]:0.03171400000000002)[&label=17.264313]:0.07451749999999979)[&label=3.133233]:0.028314299999999903,((((('Proteobacteria alpha | Caulobacter segn | ZP_06122411':0.12349130000000041,'Proteobacteria alpha | Caulobacter sp. | YP_001686013':0.29155070000000016)[&label=11.184171]:0.10358179999999972,'Proteobacteria alpha | Phenylobacterium | YP_002131727':0.1242637000000002)[&label=11.956254]:0.09765160000000073,'Proteobacteria alpha | Asticcacaulis ex | ZP_04769350':0.3457226000000002)[&label=3.956194]:0.08538539999999983,'Proteobacteria alpha | Brevundimonas su | ZP_06170982':0.23323420000000006)[&label=0.0]:0.06857189999999935,'Proteobacteria alpha | Brevundimonas sp | ZP_05034100':0.19265100000000057)[&label=40.993755]:0.1427044999999998)[&label=15.857603]:0.03366519999999973,(('Proteobacteria beta | Aromatoleum arom | YP_160719':0.11115660000000016,(('Tenericutes | Candidatus Nitro | ACE75583':0.5606190999999994,'Proteobacteria beta | Thauera sp. MZ1T | YP_002355924':7.399999999435636E-6)[&label=10.882245]:0.06940540000000084,'Proteobacteria beta | Azoarcus sp. BH7 | YP_933559':0.09415219999999991)[&label=0.0]:0.03480589999999939)[&label=71.46652]:0.24827090000000052,('Proteobacteria alpha | Magnetospirillum | CAM75322':0.14447779999999977,'Proteobacteria alpha | Magnetospirillum | YP_420125':0.2723084999999994)[&label=51.342945]:0.2867381000000009)[&label=0.0]:1.8999999991109462E-6)[&label=24.520687]:0.0683991000000006,(('Proteobacteria alpha | Rhodospirillum c | YP_002299808':0.26934660000000044,'Proteobacteria alpha | Rhodospirillum r | YP_428136':0.5075374000000004)[&label=11.712232]:0.13860060000000018,((('Actinobacteria | Nocardiopsis das | ZP_04333609':0.27683440000000026,'Actinobacteria | Tsukamurella pau | ZP_04025800':0.37120769999999936)[&label=8.066148]:0.06494209999999967,'Proteobacteria alpha | Maricaulis maris | YP_757447':0.43588319999999925)[&label=6.874544]:0.0944831000000006,('Actinobacteria | Frankia alni ACN | YP_714042':0.3150708999999994,'Actinobacteria | Streptomyces sp. | ZP_05480970':0.4225216999999999)[&label=14.749164]:0.19165860000000023)[&label=2.511247]:0.07104270000000046)[&label=0.0]:5.299999999763827E-6)[&label=14.57454]:0.07395559999999968,((((('Proteobacteria alpha | Hoeflea phototro | ZP_02167424':0.22959740000000028,'Proteobacteria alpha | Mesorhizobium op | ZP_05808546':0.22893010000000036)[&label=0.282592]:0.01635419999999943,(('Proteobacteria alpha | Agrobacterium vi | YP_002548759':0.13159520000000047,('Proteobacteria alpha | Agrobacterium ra | YP_002543663':0.08585170000000097,('Proteobacteria alpha | Agrobacterium tu | NP_353800':0.12174719999999972,'Proteobacteria alpha | Rhizobium etli K | ZP_03502453':0.04164389999999951)[&label=9.570427]:0.022652000000000783)[&label=17.574675]:0.0401593999999994)[&label=11.472308]:0.0412846999999994,('Proteobacteria alpha | Sinorhizobium me | NP_385020':0.03280449999999924,'Proteobacteria alpha | Rhizobium sp. NG | YP_002825084':0.034959399999999974)[&label=27.309564]:0.08636450000000018)[&label=4.619209]:0.04190330000000042)[&label=12.432718]:0.04777450000000005,(('Proteobacteria alpha | Brucella meliten | NP_540374':0.07174499999999995,'Proteobacteria alpha | Ochrobactrum ant | YP_001369151':0.027391800000000188)[&label=49.568562]:0.1587171999999999,'Proteobacteria alpha | Chelativorans sp | YP_673315':0.19379620000000042)[&label=10.526558]:0.05879190000000012)[&label=15.353153]:0.10034839999999967,(('Proteobacteria alpha | Labrenzia aggreg | ZP_01548145':0.11414390000000019,'Proteobacteria alpha | Labrenzia alexan | ZP_05115201':0.05848370000000003)[&label=60.890753]:0.20561329999999955,('Proteobacteria alpha | Aurantimonas man | ZP_01228016':0.1806466999999996,'Proteobacteria alpha | Fulvimarina pela | ZP_01439595':0.0874309000000002)[&label=35.584708]:0.10605079999999933)[&label=1.717968]:0.07140360000000001)[&label=4.717315]:0.03028920000000035,(((('Proteobacteria alpha | Xanthobacter aut | YP_001417257':0.1760489000000005,'Proteobacteria alpha | Azorhizobium cau | YP_001524382':0.17046220000000023)[&label=14.393463]:0.09002649999999957,((('Proteobacteria alpha | Oligotropha carb | YP_002290298':0.13659469999999985,('Proteobacteria alpha | Nitrobacter hamb | YP_578927':0.03677140000000012,'Proteobacteria alpha | Nitrobacter sp. | ZP_01045333':0.04336770000000012)[&label=9.217994]:0.08002859999999945)[&label=18.037509]:0.07585990000000109,((('Proteobacteria alpha | Rhodopseudomonas | NP_949605':0.06902339999999985,'Proteobacteria alpha | Rhodopseudomonas | YP_484963':0.059313099999999785)[&label=39.280263]:0.1043902000000001,'Proteobacteria alpha | Rhodopseudomonas | YP_783034':0.0701837000000003)[&label=5.173688]:0.02027599999999996,'Proteobacteria alpha | Rhodopseudomonas | YP_533921':0.0915366999999998)[&label=16.708286]:0.0766492000000003)[&label=9.785903]:0.07361189999999951,('Proteobacteria alpha | Bradyrhizobium s | YP_001237112':0.10543559999999985,'Proteobacteria alpha | Bradyrhizobium j | NP_767956':0.0846751999999995)[&label=4.146992]:0.05846030000000013)[&label=40.725404]:0.1862895)[&label=4.256021]:0.05515709999999974,('Proteobacteria alpha | Beijerinckia ind | YP_001833435':0.19566389999999956,'Proteobacteria alpha | Methylocella sil | YP_002361589':0.33900919999999957)[&label=25.729327]:0.1559115000000002)[&label=0.915061]:0.03080500000000086,((('Proteobacteria alpha | BAL199 | ZP_02189003':0.38990599999999986,'Proteobacteria alpha | Oceanicaulis ale | ZP_00957665':0.1966614)[&label=11.872483]:0.13431760000000015,'Proteobacteria alpha | Hyphomicrobium d | ZP_05377708':0.48417820000000056)[&label=0.0]:0.07246459999999999,(((((('Proteobacteria alpha | Rhodobacterales | ZP_01741948':0.23624500000000026,(('Proteobacteria alpha | Rhodobacterales | ZP_01011925':0.19176669999999962,'Proteobacteria alpha | Rhodobacter sp. | ZP_05842972':0.10664210000000018)[&label=4.974125]:0.05612079999999953,'Proteobacteria alpha | Rhodobacter spha | YP_001044401':0.12498189999999987)[&label=10.427102]:0.06484020000000079)[&label=3.844763]:0.04168769999999977,'Proteobacteria alpha | Paracoccus denit | YP_917380':0.1359091999999995)[&label=11.190207]:0.04556730000000009,(((((((('Proteobacteria alpha | Roseobacter sp. | ZP_01753735':0.04734920000000109,'Proteobacteria alpha | Rhodobacterales | ZP_05077818':0.06442950000000103)[&label=0.343736]:0.029461999999999655,'Proteobacteria alpha | Ruegeria sp. TM1 | YP_614567':0.10677510000000012)[&label=9.010987]:0.04422110000000057,('Proteobacteria alpha | Phaeobacter gall | ZP_02145641':0.03074520000000014,'Proteobacteria alpha | Ruegeria sp. R11 | ZP_05089769':0.039279699999999806)[&label=18.305597]:0.04482560000000024)[&label=3.145099]:0.015197899999999542,((('Proteobacteria alpha | Silicibacter lac | ZP_05786713':0.05014309999999966,('Proteobacteria alpha | Rhodobacteraceae | ZP_05122674':0.06473890000000004,'Proteobacteria alpha | Ruegeria pomeroy | YP_168415':0.0813404000000002)[&label=4.897254]:0.009550799999999526)[&label=0.595416]:0.020799199999999907,'Proteobacteria alpha | Oceanicola batse | ZP_00998823':0.10281099999999999)[&label=2.848165]:0.02291979999999949,'Proteobacteria alpha | Roseobacter sp. | ZP_01901987':0.06403379999999892)[&label=7.95889]:0.03948990000000041)[&label=4.65175]:0.018481900000000273,('Proteobacteria alpha | Roseovarius sp. | ZP_01878558':0.0792988999999995,'Proteobacteria alpha | Jannaschia sp. C | YP_508444':0.17843509999999974)[&label=5.15697]:0.028262100000000956)[&label=2.290512]:0.01787339999999915,('Proteobacteria alpha | Citreicella sp. | ZP_05782407':0.08360519999999916,('Proteobacteria alpha | Roseobacter lito | ZP_02141318':0.09791599999999967,'Proteobacteria alpha | Oceanibulbus ind | ZP_02152227':0.0880907999999998)[&label=18.444393]:0.058110799999999685)[&label=5.436121]:0.047748900000000205)[&label=5.154043]:0.030753900000000556,'Proteobacteria alpha | Roseobacter sp. | ZP_01055839':0.1772513)[&label=8.034849]:0.04114329999999988,('Proteobacteria alpha | Rhodobacterales | ZP_05076900':0.11495880000000014,('Proteobacteria alpha | Roseovarius nubi | ZP_00960363':0.12405820000000034,'Proteobacteria alpha | Sagittula stella | ZP_01744336':0.1195479000000006)[&label=1.787276]:0.03563349999999943)[&label=29.396748]:0.07595530000000039)[&label=0.357572]:0.00822389999999995)[&label=6.183845]:0.03194169999999996,'Proteobacteria alpha | Roseobacter sp. | ZP_05102097':0.17340300000000042)[&label=3.319512]:0.05597219999999936,((('Proteobacteria alpha | Dinoroseobacter | YP_001531532':0.16795250000000017,'Proteobacteria alpha | Loktanella vestf | ZP_01002514':0.10366370000000025)[&label=2.852781]:0.02484860000000033,('Proteobacteria alpha | Roseobacter sp. | ZP_01749501':0.08594240000000042,'Proteobacteria alpha | Thalassiobium sp | ZP_05343008':0.17444490000000012)[&label=9.204213]:0.06195130000000049)[&label=3.09581]:0.030358999999998915,'Proteobacteria alpha | Oceanicola granu | ZP_01157443':0.12374889999999894)[&label=8.218483]:0.04654440000000015)[&label=36.975373]:0.22049180000000046,'Proteobacteria alpha | Parvibaculum lav | YP_001411964':0.38534889999999944)[&label=10.178415]:0.13040330000000022)[&label=3.904406]:0.030735800000000424)[&label=7.483004]:0.028444699999999656)[&label=17.858834]:0.09003189999999961)[&!color=#-16777216,label=11.162965,!collapse={"collapsed",4.696115400000002}]:0.07315059999999995,(((('Proteobacteria alpha | Sphingomonas sp. | ZP_01303532':0.29305190000000003,(('Proteobacteria alpha | Erythrobacter sp | ZP_01038775':0.1319556999999998,'Proteobacteria alpha | Erythrobacter li | YP_457199':0.18925809999999998)[&label=0.664182]:0.04174029999999984,'Proteobacteria alpha | Erythrobacter sp | ZP_01864562':0.12669350000000001)[&label=76.823246]:0.34699550000000023)[&label=0.970386]:0.0372558999999999,(('Proteobacteria alpha | Sphingomonas wit | YP_001263184':0.1267750999999997,'Proteobacteria alpha | Zymomonas mobili | YP_163336':0.4763207999999999)[&label=15.326484]:0.13371319999999987,'Proteobacteria alpha | Novosphingobium | YP_496364':0.2570331000000001)[&label=21.816547]:0.17019360000000017)[&label=4.143644]:0.028027500000000316,'Proteobacteria alpha | Sphingopyxis ala | YP_616183':0.35753150000000034)[&label=20.182291]:0.08898019999999995,(('Actinobacteria | Gordonia bronchi | YP_003275599':0.442736,('Proteobacteria alpha | Anaplasma centra | YP_003328923':0.4996073000000001,(('Proteobacteria alpha | Wolbachia endosy | YP_001974908':0.2975688000000005,'Proteobacteria alpha | Wolbachia endosy | ZP_03335577':0.3144322000000006)[&label=27.299018]:0.3864206000000001,(('Proteobacteria alpha | Ehrlichia canis | YP_303391':0.0852087000000008,'Proteobacteria alpha | Ehrlichia chaffe | ZP_00544752':0.10507450000000063)[&label=5.579948]:0.09287059999999947,'Proteobacteria alpha | Ehrlichia rumina | YP_196682':0.17498849999999955)[&label=25.051887]:0.3927038999999999)[&label=10.279835]:0.24516250000000017)[&label=33.493702]:0.41318700000000064)[&label=3.897062]:0.0722524,'Tenericutes | Candidatus Liber | YP_003065209':0.6476019000000006)[&label=8.020674]:0.1611823000000001)[&!color=#-16777216,label=11.378952,!collapse={"collapsed",4.629683000000002}]:0.07197719999999919)[&label=1.822565]:0.04780930000000083,((('Proteobacteria alpha | Bartonella quint | YP_032046':0.11560620000000021,'Proteobacteria alpha | Bartonella hense | YP_033281':0.09655509999999978)[&label=2.667233]:0.04637630000000037,'Proteobacteria alpha | Bartonella bacil | YP_988727':0.16998779999999947)[&label=13.933373]:0.0758662999999995,('Proteobacteria alpha | Bartonella tribo | YP_001609086':0.03902380000000072,'Proteobacteria alpha | Bartonella graha | YP_002971483':0.033334400000001096)[&label=0.255741]:0.0220729999999989)[&!color=#-16777216,label=139.670564,!collapse={"collapsed",5.621840100000004}]:0.4744123000000009)[&label=2.320179]:0.03612609999999972,(((('Proteobacteria delta | Pelobacter propi | YP_902594':0.2659015999999994,('Proteobacteria delta | Geobacter lovley | YP_001953011':0.29732689999999984,(((('Proteobacteria delta | Geobacter uranii | YP_001231597':0.04554200000000108,'Proteobacteria delta | Geobacter sp. FR | YP_002538914':0.17174650000000025)[&label=34.111681]:0.149205499999999,'Proteobacteria delta | Geobacter sp. M1 | ZP_05310359':0.14265819999999962)[&label=2.535172]:0.06376900000000063,'Proteobacteria delta | Geobacter sp. M2 | YP_003021576':0.06233109999999975)[&label=26.533761]:0.1938456999999998,'Proteobacteria delta | Geobacter sulfur | NP_953120':0.13293809999999961)[&label=52.317637]:0.25453249999999983)[&label=0.0]:0.05323269999999969)[&label=5.574784]:0.08840040000000027,('Proteobacteria delta | Pelobacter carbi | YP_355635':0.19216989999999967,'Proteobacteria delta | Desulfuromonas a | ZP_01311301':0.4462913999999998)[&label=8.532593]:0.24600570000000044)[&label=26.348678]:0.27750839999999943,'Nitrospirae | Leptospirillum f | EES51503':0.6237035999999998)[&label=6.168568]:0.12298710000000046,'Proteobacteria delta | Syntrophobacter | YP_844984':0.6744659000000004)[&!color=#-16777216,label=10.666619,!collapse={"collapsed",4.851326400000003}]:0.15167839999999977)[&label=7.489322]:0.04116910000000029,(((('Proteobacteria gamma | Haemophilus somn | YP_718816':0.12358159999999963,((('Proteobacteria gamma | Haemophilus infl | ZP_04465570':0.01485100000000017,'Proteobacteria gamma | Haemophilus infl | ZP_05851053':0.016212000000000337)[&label=56.342385]:0.1215105000000003,('Proteobacteria gamma | Pasteurella mult | NP_245044':0.039193099999999426,'Proteobacteria gamma | Pasteurella dagm | ZP_05920208':0.05494760000000021)[&label=27.420059]:0.06339310000000076)[&label=0.410162]:0.031449999999999534,(('Proteobacteria gamma | Aggregatibacter | YP_003006768':0.012252100000000432,'Proteobacteria gamma | Aggregatibacter | YP_003256376':0.05469660000000065)[&label=49.989255]:0.09482049999999909,('Proteobacteria gamma | Actinobacillus s | YP_001344181':0.08982639999999975,'Proteobacteria gamma | Mannheimia succi | YP_088763':0.06989309999999982)[&label=22.594294]:0.07829480000000011)[&label=3.162721]:0.016988700000000634)[&label=11.948701]:0.037767199999999335)[&label=1.97015,!collapse={"collapsed",5.610787100000003}]:0.03378450000000033,(((('Proteobacteria gamma | Actinobacillus p | YP_001651475':0.039080100000000506,'Proteobacteria gamma | Mannheimia haemo | ZP_04977670':0.10700620000000072)[&label=6.934073]:0.05434200000000011,'Proteobacteria gamma | Actinobacillus m | ZP_04752263':0.04992209999999986)[&label=9.61941]:0.0765078999999993,'Proteobacteria gamma | Haemophilus para | ZP_02478158':0.24808819999999976)[&label=3.042565]:0.03928190000000065,'Proteobacteria gamma | Haemophilus ducr | NP_873664':0.21118050000000022)[&label=7.11361]:0.04180310000000009)[&!color=#-16777216,label=99.84673,!collapse={"collapsed",5.538275500000003}]:0.2852988000000005,(((('Proteobacteria gamma | Alteromonas macl | YP_002126679':0.03600329999999996,'Proteobacteria gamma | Alteromonas macl | ZP_04714008':0.05539800000000028)[&label=10.965652]:0.07962079999999983,'Proteobacteria gamma | Pseudoalteromona | YP_661935':0.2573810999999999)[&label=20.435399]:0.14585189999999937,(('Proteobacteria gamma | Idiomarina balti | ZP_01044146':0.2289791000000001,'Proteobacteria gamma | Idiomarina loihi | YP_156076':0.37305659999999996)[&label=30.955694]:0.23939429999999895,'Proteobacteria gamma | Glaciecola sp. H | ZP_03560606':0.27913619999999995)[&label=3.129582]:0.07744250000000008)[&!color=#-16777216,label=9.862104,!collapse={"collapsed",5.335769400000004}]:0.09079770000000043,(((('Proteobacteria gamma | Pseudoalteromona | YP_340464':0.09943100000000005,'Proteobacteria gamma | Alteromonadales | ZP_01614115':0.0261787)[&label=81.406277]:0.3315247000000001,'Proteobacteria gamma | Pseudoalteromona | ZP_01132449':0.27474489999999996)[&!color=#-16777216,label=23.289557,!collapse={"collapsed",5.418479200000002}]:0.18886320000000012,('Proteobacteria gamma | Grimontia hollis | ZP_06054290':0.11178250000000034,((((('Proteobacteria gamma | Klebsiella pneum | YP_001333913':0.03647449999999974,(((('Proteobacteria gamma | Enterobacter sp. | YP_001175485':0.10542730000000056,'Proteobacteria gamma | Citrobacter sp. | ZP_04560679':0.055749999999999744)[&label=0.521772]:0.009454999999999991,'Proteobacteria gamma | Salmonella enter | ZP_03355493':0.026171399999999956)[&label=14.10723]:0.02200980000000019,'Proteobacteria gamma | Escherichia coli | NP_285902':0.037478999999999374)[&label=12.700738]:0.02337490000000031,'Proteobacteria gamma | Cronobacter turi | YP_003209201':0.10008140000000054)[&label=8.187374]:0.028459399999999135)[&label=22.23536]:0.06977240000000062,((((('Proteobacteria gamma | Yersinia aldovae | ZP_04620327':0.059092500000000214,'Proteobacteria gamma | Yersinia frederi | ZP_04633911':0.02458389999999966)[&label=12.881394]:0.033088700000000415,'Proteobacteria gamma | Yersinia ruckeri | ZP_04616430':0.06186560000000085)[&label=28.980038]:0.05974599999999963,('Proteobacteria gamma | Edwardsiella tar | YP_003296868':0.1794153999999999,(('Proteobacteria gamma | Dickeya dadantii | ZP_05725899':0.04129840000000051,'Proteobacteria gamma | Dickeya dadantii | YP_002988438':0.13355229999999985)[&label=1.536166]:0.03857049999999962,'Proteobacteria gamma | Pectobacterium w | YP_003258564':0.10083790000000015)[&label=2.43438]:0.017833399999999777)[&label=4.883053]:0.018952200000000197)[&label=6.301897]:0.027200899999999528,('Tenericutes | Candidatus Hamil | YP_002923568':0.3260152000000005,(('Proteobacteria gamma | Serratia odorife | EFA15383':0.042670699999999506,'Proteobacteria gamma | Serratia proteam | YP_001477145':0.03209139999999966)[&label=16.12214]:0.04703280000000021,'Proteobacteria gamma | Pantoea sp. At-9 | ZP_05732207':0.08732740000000039)[&label=11.249666]:0.03331860000000031)[&label=0.0]:0.01011439999999908)[&!color=#-16777216,label=9.314103,!collapse={"collapsed",5.410182900000002}]:0.03853220000000057,'Proteobacteria gamma | Sodalis glossini | YP_454271':0.1269195999999999)[&label=0.0]:1.210000000018141E-5)[&label=6.794593]:0.04277340000000063,'Proteobacteria gamma | Erwinia pyrifoli | YP_002649744':0.18849810000000033)[&label=5.757722]:0.03446639999999945,((('Tenericutes | Candidatus Bloch | NP_878522':0.23129959999999983,'Tenericutes | Candidatus Bloch | YP_277736':0.11403600000000047)[&label=57.384406]:0.2630107000000006,'Proteobacteria gamma | Baumannia cicade | YP_588912':0.3136436000000007)[&label=9.870074]:0.11668289999999892,('Proteobacteria gamma | Buchnera aphidic | NP_660587':0.5409807999999998,'Proteobacteria gamma | Buchnera aphidic | NP_777852':0.5806471999999996)[&label=25.628808]:0.2786849)[&!color=#-16777216,label=10.644817,!collapse={"collapsed",4.926695200000003}]:0.07606930000000034)[&label=31.432826]:0.11061090000000018,((((((('Proteobacteria gamma | Vibrio harveyi 1 | ZP_06174988':0.06390699999999949,(('Proteobacteria gamma | Vibrio furnissii | ZP_05876735':0.06557969999999891,'Proteobacteria gamma | Vibrio cholerae | NP_231865':0.051556099999999105)[&label=1.947508]:0.022674900000000164,'Proteobacteria gamma | Vibrio metschnik | ZP_05881164':0.06612550000000006)[&label=4.567828]:0.033943999999999974)[&label=0.578523]:0.006747999999999976,'Proteobacteria gamma | Vibrio sp. MED22 | ZP_01065183':0.06325169999999947)[&label=22.337554]:0.040420199999999795,'Proteobacteria gamma | Vibrio vulnificu | NP_760761':0.0595800999999998)[&label=8.710973]:0.023562200000000644,'Proteobacteria gamma | Vibrio coralliil | ZP_05884158':0.03537009999999974)[&label=9.936967]:0.029781200000000396,('Proteobacteria gamma | Vibrio parahaemo | ZP_05120769':0.013721699999999615,'Proteobacteria gamma | Vibrio orientali | ZP_05946276':0.04356539999999942)[&label=4.982117]:0.009027100000000843)[&label=25.902608]:0.06768419999999953,('Proteobacteria gamma | Aliivibrio salmo | YP_002263754':0.03998970000000046,'Proteobacteria gamma | Vibrio fischeri | YP_205319':0.029415300000000144)[&label=63.736635]:0.14900359999999946)[&label=18.848501]:0.07934190000000019,('Proteobacteria gamma | Providencia rust | ZP_05973989':0.02405849999999976,(('Proteobacteria gamma | Proteus mirabili | YP_002150008':0.14512780000000092,'Proteobacteria gamma | Photorhabdus lum | NP_928278':0.13459930000000053)[&label=19.910625]:0.09402779999999922,'Proteobacteria gamma | Providencia rett | ZP_06126237':0.06116630000000001)[&label=4.155443]:0.02536400000000061)[&label=71.305907]:0.15575589999999995)[&!color=#-16777216,label=2.837635,!collapse={"collapsed",5.531374700000002}]:0.021057299999999834)[&label=8.844556]:0.027682500000000054)[&label=4.709616]:0.03790810000000011)[&label=0.003372]:0.002424399999999771,(((((('Proteobacteria gamma | Shewanella frigi | YP_750889':0.1434634999999993,(('Proteobacteria gamma | Shewanella balti | YP_001050372':0.03918589999999966,'Proteobacteria gamma | Shewanella sp. W | YP_963624':0.032710999999999046)[&label=16.330281]:0.06265199999999993,'Proteobacteria gamma | Shewanella oneid | NP_718146':0.03728309999999979)[&label=41.052293]:0.10664970000000018)[&label=6.122624]:0.0589928000000004,((('Proteobacteria gamma | Shewanella woody | YP_001760980':0.03195459999999972,'Proteobacteria gamma | Shewanella benth | ZP_02159445':0.12980029999999942)[&label=6.125182]:0.037930600000001036,'Proteobacteria gamma | Shewanella sedim | YP_001473729':0.08396650000000072)[&label=4.842146]:0.043639399999999995,'Proteobacteria gamma | Shewanella loihi | YP_001094237':0.18059380000000047)[&label=0.291878]:0.013785999999999632)[&label=7.378585]:0.04112310000000008,(('Proteobacteria gamma | Shewanella peale | YP_001502258':0.04887759999999908,'Proteobacteria gamma | Shewanella halif | YP_001674098':0.06799689999999892)[&label=40.255162]:0.12974640000000015,'Proteobacteria gamma | Shewanella denit | YP_563025':0.18246749999999956)[&label=3.050266]:0.02981130000000043)[&label=28.757616]:0.0859494999999999,'Proteobacteria gamma | Shewanella amazo | YP_927756':0.06535940000000018)[&label=40.421024]:0.13700719999999933,(('Proteobacteria gamma | Aeromonas salmon | YP_001142554':0.10090589999999988,'Proteobacteria gamma | Aeromonas hydrop | YP_856105':0.012577799999999861)[&label=29.524335]:0.18564800000000048,'Proteobacteria gamma | Tolumonas auensi | YP_002892125':0.20818320000000057)[&label=30.264187]:0.15558459999999918)[&label=2.572995]:0.06921480000000102,'Proteobacteria gamma | Psychromonas ing | YP_941950':0.354473500000001)[&!color=#-16777216,label=3.031038,!collapse={"collapsed",5.398704100000003}]:0.04124339999999904)[&label=5.551547]:0.0757380000000003)[&label=5.995547]:0.036287000000000624)[&label=26.921929]:0.19069609999999937,((('Proteobacteria gamma | Xanthomonas camp | NP_636365':0.0265424000000003,'Proteobacteria gamma | Xylella fastidio | ZP_00683618':0.3603253999999998)[&label=0.519174]:0.04921549999999986,'Proteobacteria gamma | Xanthomonas oryz | YP_199680':0.03216329999999967)[&label=37.276755]:0.21670999999999996,'Proteobacteria gamma | Stenotrophomonas | YP_002027232':0.06473070000000014)[&!color=#-16777216,label=124.347144,!collapse={"collapsed",5.219191500000003}]:0.49800120000000003)[&label=5.173429]:0.07595810000000025)[&label=0.0]:0.05160330000000002,('Verrucomicrobia | Chthoniobacter f | ZP_03131837':0.5381608,'Verrucomicrobia | Verrucomicrobium | ZP_02925152':0.3935152999999998)[&label=15.358696]:0.29778580000000066)[&label=0.0]:3.329999999923672E-5,'Tenericutes | Candidatus Solib | YP_827887':0.7608606999999994)[&label=23.185291]:0.12052770000000024,(('Proteobacteria delta | Stigmatella aura | ZP_01463545':0.7622565999999997,('Deinococcus-Thermus | Deinococcus geot | YP_001527665':0.5326130000000004,'Deinococcus-Thermus | Deinococcus radi | NP_294623':0.7708211999999994)[&label=4.857573]:0.12991619999999937)[&label=17.528411]:0.1635428000000001,('Deinococcus-Thermus | Thermus thermoph | YP_144822':0.2551053000000003,'Deinococcus-Thermus | Thermus aquaticu | ZP_03496041':0.16000950000000103)[&label=72.254409]:0.37944349999999893)[&label=12.916577]:0.12032820000000033)[&label=4.843366]:0.039747700000000386,((('Firmicutes | Faecalibacterium | ZP_05614459':0.5611079999999999,('Planctomycetes | Rhodopirellula b | NP_869340':0.6130981000000002,'Thermobaculum | Thermobaculum te | YP_003323183':0.9380763999999999)[&label=4.940749]:0.1261467999999999)[&label=26.473184]:0.2301133000000002,(('Firmicutes | Halothermothrix | YP_002508646':1.0942917000000003,('Firmicutes | Alicyclobacillus | YP_003183894':0.6228042999999994,'Firmicutes | Syntrophomonas w | YP_754778':0.48307719999999943)[&label=4.783074]:0.11496500000000065)[&label=1.021889]:0.05939799999999984,(((((((((('Firmicutes | Thermoanaerobact | YP_001665169':0.041487500000000566,'Firmicutes | Thermoanaerobact | ZP_05379402':0.08469950000000104)[&label=23.491468]:0.09049019999999963,'Firmicutes | Thermoanaerobact | NP_622980':0.030821700000000618)[&label=32.085237]:0.1635509000000006,'Firmicutes | Thermoanaerobact | ZP_05334886':0.27466460000000037)[&label=22.436639]:0.17191879999999937,'Firmicutes | Natranaerobius t | YP_001917343':0.5815830000000002)[&label=1.08891]:0.05181090000000044,(('Firmicutes | Clostridium cell | YP_002506085':0.03349159999999962,'Firmicutes | Clostridium papy | ZP_05494226':0.047501399999999805)[&label=52.806032]:0.2085707000000001,'Firmicutes | Clostridium ther | YP_001037101':0.2142337000000003)[&label=28.284088]:0.1592904000000006)[&label=13.843416]:0.07959609999999984,(('Chlorobi | Chlorobaculum pa | YP_001998194':0.024571799999999477,('Chlorobi | Chlorobium tepid | NP_662495':0.028137700000000265,(('Chlorobi | Chlorobium phaeo | YP_001130910':0.15607679999999924,'Chlorobi | Chlorobium luteo | YP_375504':0.18060549999999953)[&label=16.288438]:0.10353810000000063,((('Chlorobi | Chlorobium ferro | ZP_01385334':0.09214890000000064,'Chlorobi | Pelodictyon phae | YP_002017618':0.4849761000000008)[&label=1.763186]:0.028193299999999866,'Chlorobi | Chlorobium chlor | YP_380038':0.2889632000000004)[&label=7.408965]:0.023489699999998948,('Chlorobi | Chlorobium phaeo | YP_911061':0.08158539999999981,(('Chlorobi | Chlorobium phaeo | YP_001959040':0.07958100000000012,'Chlorobi | Prosthecochloris | YP_002015246':0.17990839999999952)[&label=26.115348]:0.10669420000000063,'Chlorobi | Chlorobium limic | YP_001942694':0.1892825000000009)[&label=6.536976]:0.060733599999998944)[&label=2.786119]:0.019985300000000095)[&label=0.0]:0.016074600000000494)[&label=77.698474]:0.20907639999999983)[&label=4.534071]:0.06678240000000013)[&label=42.426136]:0.2977014999999996,'Chlorobi | Chloroherpeton t | YP_001996233':0.375010099999999)[&label=23.937856]:0.20388160000000077)[&label=2.62532]:0.04607479999999953,'Firmicutes | Clostridium botu | YP_001780057':0.6953814999999999)[&label=1.08929]:0.05859550000000002,('Firmicutes | Caldicellulosiru | YP_001180679':0.21492880000000003,'Firmicutes | Anaerocellum the | YP_002573213':0.13245489999999993)[&label=123.396127]:0.4431972000000002)[&label=2.009478]:0.03529489999999935,((('Firmicutes | Symbiobacterium | YP_076749':0.2168852000000001,'Proteobacteria beta | Moorella thermoa | YP_429492':0.2382945000000003)[&label=3.684958]:0.12013629999999953,('Firmicutes | Dethiobacter alk | ZP_03729095':0.33880039999999934,'Tenericutes | Candidatus Desul | YP_001717962':0.6746172000000001)[&label=0.0]:0.08689420000000059)[&label=11.592698]:0.11090039999999934,(('Firmicutes | Paenibacillus sp | YP_003009571':0.1340988999999997,'Firmicutes | Paenibacillus sp | ZP_04854933':0.23507439999999935)[&label=17.276282]:0.11751500000000092,'Firmicutes | Brevibacillus br | YP_002770554':0.3003391000000004)[&label=14.042357]:0.09455419999999926)[&label=24.128509]:0.1399328999999998)[&label=8.070527]:0.0535085000000004,('Bacteroidetes | Rhodothermus mar | YP_003291257':0.2805422000000002,'Bacteroidetes | Salinibacter rub | YP_445310':0.8016500999999998)[&label=20.111656]:0.22731749999999984)[&label=17.623416]:0.07565929999999987)[&label=34.068047]:0.15032569999999978)[&label=4.235021]:0.02106600000000025,(('Proteobacteria epsilon | Caminibacter med | ZP_01872048':0.33344910000000016,(('Proteobacteria epsilon | Nitratiruptor sp | YP_001355685':0.20759280000000047,'Proteobacteria epsilon | Campylobacterale | ZP_05070331':0.49475280000000055)[&label=9.776834]:0.12446540000000006,(('Proteobacteria epsilon | Campylobacter re | ZP_03611429':0.2260648999999999,('Proteobacteria epsilon | Campylobacter cu | YP_001409227':0.31563240000000015,('Proteobacteria epsilon | Campylobacter gr | ZP_05625344':0.47103240000000035,'Proteobacteria epsilon | Campylobacter ho | YP_001407135':0.33829440000000055)[&label=9.29836]:0.12272809999999978)[&label=3.561454]:0.12192820000000015)[&label=51.929231]:0.3840876,('Proteobacteria epsilon | Helicobacter hep | NP_860229':0.3620063999999994,'Proteobacteria epsilon | Helicobacter cin | ZP_03659319':0.08011990000000058)[&label=37.647045]:0.38536459999999995)[&label=6.378369]:0.1412425000000006)[&label=12.418221]:0.11954029999999971)[&label=4.62319]:0.15020450000000007,'Aquificae | Persephonella ma | YP_002730213':0.5244873999999999)[&label=64.4743]:0.4241200000000003)[&!color=#-16777216,label=12.852208,!collapse={"collapsed",4.646802400000002}]:0.049627700000000274)[&label=14.393162]:0.15217249999999982,('Proteobacteria delta | Desulfonatronosp | ZP_03736090':0.6984643000000004,'Proteobacteria delta | Desulfohalobium | YP_003197359':0.43984259999999953)[&!color=#-16777216,label=0.0,!collapse={"collapsed",5.9091818000000025}]:0.17584010000000028)[&label=7.431508]:0.13471019999999978,('Proteobacteria delta | Desulfovibrio de | YP_002478635':0.3613721999999999,((('Proteobacteria delta | Desulfovibrio vu | YP_002437076':0.15619599999999956,'Proteobacteria delta | Desulfovibrio vu | YP_009911':0.19536519999999946)[&label=3.701797]:0.03957000000000033,'Proteobacteria delta | Desulfovibrio de | YP_389430':0.3143623)[&label=1.317737]:0.044540500000000094,'Proteobacteria delta | Lawsonia intrace | YP_595131':0.5899123)[&label=14.211163]:0.10168580000000027)[&!color=#-16777216,label=2.800673,!collapse={"collapsed",6.171845000000003}]:0.05475329999999978)[&label=25.279746]:0.10255469999999978,('Proteobacteria delta | Desulfovibrio ma | YP_002952549':0.4915258000000007,('Proteobacteria delta | Desulfovibrio sa | YP_002989784':0.298152,'Proteobacteria delta | Desulfomicrobium | YP_003156805':0.5887605000000002)[&label=9.898931]:0.1504038000000003)[&!color=#-16777216,label=2.67292,!collapse={"collapsed",6.222020100000002}]:0.05956669999999953)[&label=34.056936]:0.11937579999999937,((('Actinobacteria | Atopobium vagina | ZP_03946132':0.39710859999999926,('Actinobacteria | Atopobium parvul | YP_003180122':0.10374330000000054,'Actinobacteria | Atopobium rimae | ZP_03568735':0.4168384999999999)[&label=9.366149]:0.12652299999999972)[&label=1.118329]:0.020521600000000362,((('Firmicutes | Clostridium phyt | YP_001559482':0.2712591,'Firmicutes | Butyrivibrio cro | ZP_05792240':0.3936111000000002)[&label=1.726287]:0.0644328999999999,('Firmicutes | Bryantella forma | ZP_05348692':0.27003340000000087,'Firmicutes | Clostridium hath | ZP_06117226':0.22258950000000066)[&label=5.208409]:0.04474859999999925)[&label=16.914606]:0.11029350000000004,('Actinobacteria | Eggerthella lent | YP_003181454':0.16907800000000073,('Actinobacteria | Slackia exigua A | ZP_06159453':0.2348517000000001,'Actinobacteria | Slackia heliotri | YP_003143435':0.1511011)[&label=35.777335]:0.13797180000000075)[&label=0.0]:0.11742669999999933)[&label=4.410395]:0.062114100000000505)[&label=42.471688]:0.2898525000000003,('Bacteroidetes | Algoriphagus sp. | ZP_01719037':0.30775600000000125,('Bacteroidetes | Chitinophaga pin | YP_003123318':0.4048235000000009,('Bacteroidetes | Cytophaga hutchi | YP_679299':0.4761793999999995,(('Bacteroidetes | Flavobacteriacea | YP_003096853':0.11455560000000009,'Bacteroidetes | Chryseobacterium | ZP_03854256':0.2980868000000001)[&label=87.146566]:0.5963405000000002,(('Bacteroidetes | Sphingobacterium | ZP_04781167':0.35622230000000066,('Bacteroidetes | Pedobacter hepar | YP_003093229':0.06966740000000016,'Bacteroidetes | Pedobacter sp. B | ZP_01884505':0.08481430000000145)[&label=8.617019]:0.12394489999999969)[&label=18.99101]:0.28645629999999933,('Bacteroidetes | Flavobacteria ba | ZP_03702482':0.3986643000000001,(('Bacteroidetes | Gramella forseti | YP_863387':0.3023933000000003,'Bacteroidetes | Flavobacteria ba | ZP_03700731':0.3045093999999988)[&label=15.821509]:0.1590088999999999,(('Bacteroidetes | Kordia algicida | ZP_02161748':0.22408509999999993,'Bacteroidetes | Blattabacterium | YP_003284123':0.7812503999999993)[&label=6.827105]:0.1063710000000011,('Bacteroidetes | Flavobacteria ba | ZP_01733613':0.14575660000000035,('Bacteroidetes | Flavobacterium j | YP_001193487':0.12039440000000035,'Bacteroidetes | Flavobacterium p | YP_001295134':0.10980490000000032)[&label=1.819517]:0.025617799999999136)[&label=19.274786]:0.0896170000000005)[&label=4.909508]:0.09730960000000088)[&label=0.661183]:0.0587730999999998)[&label=20.028221]:0.21962629999999983)[&label=8.233908]:0.11673069999999974)[&label=14.463648]:0.19191250000000082)[&label=0.197457]:0.09723689999999863)[&label=4.758483]:0.09295760000000008)[&label=20.412843]:0.18784460000000003)[&!color=#-16777216,label=14.103557,!collapse={"collapsed",5.0850676}]:0.10504660000000143)[&!rotate=false,label=3.364102]:0.052659899999999205)[&!rotate=false,label=8.207799]:0.11456089999999985)[&!rotate=true,label=7.80414]:0.2744743,('Lentisphaerae | Lentisphaera ara | ZP_01873307':0.3145932,('environmental samples | uncultured archa | AAU83668':0.7370872000000004,('Methanomicrobia | Methanoculleus m | YP_001046256':1.3206866999999995,('Thermoprotei | Metallosphaera s | YP_001192308':2.9613424000000004,'Halobacteria | Haloquadratum wa | YP_657009':0.9944177999999999)[&label=11.483443]:0.4099212999999997)[&label=2.509572]:0.36466500000000046)[&!color=#-16777216,label=176.360355,!collapse={"collapsed",0.0}]:3.5714189999999997)[&!rotate=false,label=7.80414]:0.2744743000000001);
end;

begin figtree;
	set appearance.backgroundColorAttribute="User Selection";
	set appearance.backgroundColour=#-1;
	set appearance.branchColorAttribute="User Selection";
	set appearance.branchLineWidth=1.0;
	set appearance.foregroundColour=#-16777216;
	set appearance.selectionColour=#-2144520576;
	set branchLabels.colorAttribute="User Selection";
	set branchLabels.displayAttribute="label";
	set branchLabels.fontName="Arial";
	set branchLabels.fontSize=14;
	set branchLabels.fontStyle=0;
	set branchLabels.isShown=true;
	set branchLabels.significantDigits=2;
	set layout.expansion=0;
	set layout.layoutType="RECTILINEAR";
	set layout.zoom=0;
	set nodeBars.barWidth=4.0;
	set nodeLabels.colorAttribute="User Selection";
	set nodeLabels.displayAttribute="Node ages";
	set nodeLabels.fontName="Arial Narrow";
	set nodeLabels.fontSize=8;
	set nodeLabels.fontStyle=0;
	set nodeLabels.isShown=false;
	set nodeLabels.significantDigits=4;
	set polarLayout.alignTipLabels=false;
	set polarLayout.angularRange=0;
	set polarLayout.rootAngle=0;
	set polarLayout.rootLength=100;
	set polarLayout.showRoot=true;
	set radialLayout.spread=0.0;
	set rectilinearLayout.alignTipLabels=false;
	set rectilinearLayout.curvature=0;
	set rectilinearLayout.rootLength=741;
	set scale.offsetAge=0.0;
	set scale.rootAge=1.0;
	set scale.scaleFactor=1.0;
	set scale.scaleRoot=false;
	set scaleAxis.automaticScale=true;
	set scaleAxis.fontSize=8.0;
	set scaleAxis.isShown=false;
	set scaleAxis.lineWidth=1.0;
	set scaleAxis.majorTicks=1.0;
	set scaleAxis.origin=0.0;
	set scaleAxis.reverseAxis=false;
	set scaleAxis.showGrid=true;
	set scaleAxis.significantDigits=4;
	set scaleBar.automaticScale=true;
	set scaleBar.fontSize=10.0;
	set scaleBar.isShown=true;
	set scaleBar.lineWidth=1.0;
	set scaleBar.scaleRange=0.0;
	set scaleBar.significantDigits=4;
	set tipLabels.colorAttribute="User Selection";
	set tipLabels.displayAttribute="Names";
	set tipLabels.fontName="Abadi MT Condensed Extra Bold";
	set tipLabels.fontSize=14;
	set tipLabels.fontStyle=0;
	set tipLabels.isShown=true;
	set tipLabels.significantDigits=4;
	set trees.order=false;
	set trees.orderType="increasing";
	set trees.rooting=true;
	set trees.rootingType="User Selection";
	set trees.transform=false;
	set trees.transformType="cladogram";
end;
